# Supplementary material for: Poly[[(μ3-2,4,6-tri-4-pyridyl-1,3,5-triazine)copper(I)] nitrate monohydrate]
Source: Acta Crystallogr Sect E Struct Rep Online. 2011 Mar 31;67(Pt 4):m515. doi: 10.1107/S1600536811011445 (PMC3099806; doi:10.1107/S1600536811011445)
Supplement: Supplementary file 1 [file e-67-0m515-sup1.cif]

##############################################################################
###                                                                        ###
###        Electronic paper (Acta Crystallographica Section E)             ###
###                                                                        ###
##############################################################################
#                                                                            #
# This CIF contains the data in a paper accepted for publication in Acta     #
# Crystallographica Section E. It conforms to the requirements of Notes      #
# for Authors for Section E, and has been peer reviewed under the auspices   #
# of the IUCr Commission on Journals.                                        #
#                                                                            #
# Full details of the Crystallographic Information File format               #
# are given in the paper "The Crystallographic Information File (CIF):       #
# a New Standard Archive File for Crystallography" by S. R. Hall, F. H.      #
# Allen and I. D. Brown [Acta Cryst. (1991), A47, 655-685].                  #
#                                                                            #
# The current version of the core CIF dictionary is obtainable from          #
# ftp://ftp.iucr.org/pub/cif_core.dic. The current version number is 2.4.    #
#                                                                            #
# Software is freely available for graphical display of the structure(s) in  #
# this CIF.  For information consult the CIF home page http://www.iucr.org/  #
# cif/home.html                                                              #
#                                                                            #
# This file may be used for bona fide research purposes within the           #
# scientific community so long as proper attribution is given to the journal # 
# article from which it was obtained.                                        #
#                                                                            #
##############################################################################
                                             
data_I
_audit_creation_method     SHELXL-97
_chemical_name_systematic
;
Poly[[(\m~3~-2,4,6-tri-4-pyridyl-1,3,5-triazine)copper(I)] nitrate monohydrate]
;
_chemical_name_common     ?
_chemical_formula_moiety     'C18 H12 Cu N6 +, N O3 -, H2 O'
_chemical_formula_sum     'C18 H14 Cu N7 O4'
_chemical_formula_iupac     '[Cu (C18 H12 N6)] N O3, H2 O'
_chemical_formula_weight     455.90
_chemical_melting_point     ?
_symmetry_cell_setting     monoclinic
_symmetry_space_group_name_H-M     'P 21/c'
_symmetry_space_group_name_Hall     '-P 2ybc'
loop_
    _symmetry_equiv_pos_as_xyz
    'x, y, z'
    '-x, y+1/2, -z+1/2'
    '-x, -y, -z'
    'x, -y-1/2, z-1/2'
_cell_length_a     9.917(2)
_cell_length_b     8.7409(17)
_cell_length_c     22.499(6)
_cell_angle_alpha     90.00
_cell_angle_beta     107.43(3)
_cell_angle_gamma     90.00
_cell_volume     1860.7(7)
_cell_formula_units_Z     4
_cell_measurement_reflns_used     14882
_cell_measurement_theta_min     3.0
_cell_measurement_theta_max     27.7
_cell_measurement_temperature     293(2)
_exptl_crystal_description     'block'
_exptl_crystal_colour     'red'
_exptl_crystal_size_max     0.10
_exptl_crystal_size_mid     0.10
_exptl_crystal_size_min     0.10
_exptl_crystal_density_diffrn     1.627
_exptl_crystal_density_meas     ?
_exptl_crystal_density_method     'not measured'
_exptl_crystal_F_000     928
_exptl_absorpt_coefficient_mu     1.217
_exptl_absorpt_correction_type     multi-scan
_exptl_absorpt_process_details     '(ABSCOR; Higashi, 1995)'
_exptl_absorpt_correction_T_min     0.7362
_exptl_absorpt_correction_T_max     1.0000
_exptl_special_details
;
;
_diffrn_ambient_temperature     293(2)
_diffrn_radiation_type     MoK\a
_diffrn_radiation_wavelength     0.71073
_diffrn_radiation_source     'fine-focus sealed tube'
_diffrn_radiation_monochromator     graphite
_diffrn_measurement_device_type     'Rigaku SCX-mini'
_diffrn_measurement_method     '\w scans'
_diffrn_detector_area_resol_mean     ?
_diffrn_reflns_number     18394
_diffrn_reflns_av_R_equivalents     0.0969
_diffrn_reflns_av_sigmaI/netI     0.0862
_diffrn_reflns_theta_min     3.12
_diffrn_reflns_theta_max     27.48
_diffrn_reflns_theta_full     27.48
_diffrn_measured_fraction_theta_max     0.999
_diffrn_measured_fraction_theta_full     0.999
_diffrn_reflns_limit_h_min     -12
_diffrn_reflns_limit_h_max     12
_diffrn_reflns_limit_k_min     -11
_diffrn_reflns_limit_k_max     11
_diffrn_reflns_limit_l_min     -28
_diffrn_reflns_limit_l_max     29
_diffrn_standards_number     0
_diffrn_standards_interval_count     0
_diffrn_standards_interval_time     0
_diffrn_standards_decay_%     0
_refine_special_details
;
Refinement of <i>F</i>^2^ against ALL reflections. The weighted <i>R</i>-factor
<i>wR</i> and goodness of fit <i>S</i> are based on <i>F</i>^2^, conventional
<i>R</i>-factors <i>R</i> are based on <i>F</i>, with <i>F</i> set to zero for
negative <i>F</i>^2^. The threshold expression of <i>F</i>^2^ >
\s(<i>F</i>^2^) is used only for calculating <i>R</i>-factors(gt) <i>etc</i>.
and is not relevant to the choice of reflections for refinement.
<i>R</i>-factors based on <i>F</i>^2^ are statistically about twice as large
as those based on <i>F</i>, and <i>R</i>- factors based on ALL data will be
even larger.
;
_reflns_number_total     4262
_reflns_number_gt     2717
_reflns_threshold_expression     >2sigma(I)
_refine_ls_structure_factor_coef     Fsqd
_refine_ls_matrix_type     full
_refine_ls_R_factor_all     0.1288
_refine_ls_R_factor_gt     0.0695
_refine_ls_wR_factor_gt     0.1095
_refine_ls_wR_factor_ref     0.1251
_refine_ls_goodness_of_fit_ref     1.091
_refine_ls_restrained_S_all     1.091
_refine_ls_number_reflns     4262
_refine_ls_number_parameters     271
_refine_ls_number_restraints     0
_refine_ls_hydrogen_treatment     constr
_refine_ls_weighting_scheme     calc
_refine_ls_weighting_details
         'calc w=1/[\s^2^(Fo^2^)+(0.0335P)^2^+2.1056P] where P=(Fo^2^+2Fc^2^)/3'
_atom_sites_solution_hydrogens     geom
_atom_sites_solution_primary     direct
_atom_sites_solution_secondary     difmap
_refine_ls_shift/su_max     0.000
_refine_ls_shift/su_mean     0.000
_refine_diff_density_max     0.362
_refine_diff_density_min     -0.350
_refine_ls_extinction_method     none
_refine_ls_extinction_coef     ?
loop_
    _atom_type_symbol
    _atom_type_description
    _atom_type_scat_dispersion_real
    _atom_type_scat_dispersion_imag
    _atom_type_scat_source
    'C' 'C' 0.0033 0.0016
                         'International Tables Vol C Tables 4.2.6.8 and 6.1.1.4'
    'H' 'H' 0.0000 0.0000
                         'International Tables Vol C Tables 4.2.6.8 and 6.1.1.4'
    'Cu' 'Cu' 0.3201 1.2651
                         'International Tables Vol C Tables 4.2.6.8 and 6.1.1.4'
    'N' 'N' 0.0061 0.0033
                         'International Tables Vol C Tables 4.2.6.8 and 6.1.1.4'
    'O' 'O' 0.0106 0.0060
                         'International Tables Vol C Tables 4.2.6.8 and 6.1.1.4'
_computing_data_collection     'PROCESS-AUTO (Rigaku, 1998)'
_computing_cell_refinement     'PROCESS-AUTO (Rigaku, 1998)'
_computing_data_reduction     'CrystalStructure (Rigaku/MSC, 2002)'
_computing_structure_solution     'SHELXS97 (Sheldrick, 2008)'
_computing_structure_refinement     'SHELXL97 (Sheldrick, 2008)'
_computing_molecular_graphics     'SHELXTL (Sheldrick, 2008)'
_computing_publication_material     'publCIF (Westrip, 2010)'
loop_
    _atom_site_type_symbol
    _atom_site_label
    _atom_site_fract_x
    _atom_site_fract_y
    _atom_site_fract_z
    _atom_site_U_iso_or_equiv
    _atom_site_adp_type
    _atom_site_calc_flag
    _atom_site_refinement_flags
    _atom_site_occupancy
    _atom_site_disorder_assembly
    _atom_site_disorder_group
    C C1 -0.1691(5) 0.5154(5) 0.27731(19) 0.0411(12) Uani d . 1 . .
    H H1 -0.2584 0.5537 0.2569 0.049 Uiso calc R 1 . .
    C C2 -0.1040(4) 0.5629(5) 0.33689(19) 0.0380(11) Uani d . 1 . .
    H H2 -0.1487 0.6318 0.3563 0.046 Uiso calc R 1 . .
    C C3 0.0293(4) 0.5073(5) 0.36812(18) 0.0296(9) Uani d . 1 . .
    C C4 0.0904(4) 0.4047(5) 0.33735(18) 0.0344(10) Uani d . 1 . .
    H H4 0.1795 0.3642 0.3568 0.041 Uiso calc R 1 . .
    C C5 0.0177(4) 0.3635(5) 0.27772(19) 0.0383(11) Uani d . 1 . .
    H H5 0.0600 0.2945 0.2573 0.046 Uiso calc R 1 . .
    C C6 0.5691(4) 0.2273(5) 0.55716(19) 0.0379(11) Uani d . 1 . .
    H H6 0.5981 0.1474 0.5366 0.046 Uiso calc R 1 . .
    C C7 0.4531(4) 0.3104(5) 0.52532(18) 0.0321(10) Uani d . 1 . .
    H H7 0.4053 0.2872 0.4840 0.039 Uiso calc R 1 . .
    C C8 0.4077(4) 0.4293(5) 0.55511(18) 0.0276(9) Uani d . 1 . .
    C C9 0.4827(4) 0.4592(5) 0.61641(19) 0.0398(11) Uani d . 1 . .
    H H9 0.4557 0.5381 0.6382 0.048 Uiso calc R 1 . .
    C C10 0.5983(4) 0.3696(5) 0.64455(19) 0.0407(11) Uani d . 1 . .
    H H10 0.6482 0.3904 0.6858 0.049 Uiso calc R 1 . .
    C C11 0.0496(4) 0.9682(5) 0.6342(2) 0.0388(11) Uani d . 1 . .
    H H11 0.0994 1.0111 0.6722 0.047 Uiso calc R 1 . .
    C C12 0.1191(4) 0.8664(5) 0.60714(18) 0.0354(10) Uani d . 1 . .
    H H12 0.2124 0.8393 0.6271 0.042 Uiso calc R 1 . .
    C C13 0.0474(4) 0.8050(5) 0.54967(17) 0.0270(9) Uani d . 1 . .
    C C14 -0.0906(4) 0.8507(5) 0.52211(18) 0.0310(10) Uani d . 1 . .
    H H14 -0.1408 0.8143 0.4829 0.037 Uiso calc R 1 . .
    C C15 -0.1526(4) 0.9498(5) 0.55297(19) 0.0360(10) Uani d . 1 . .
    H H15 -0.2462 0.9775 0.5342 0.043 Uiso calc R 1 . .
    C C16 0.1021(4) 0.5523(5) 0.43321(17) 0.0281(9) Uani d . 1 . .
    C C17 0.2806(4) 0.5165(5) 0.52141(18) 0.0276(9) Uani d . 1 . .
    C C18 0.1122(4) 0.6898(5) 0.51893(18) 0.0278(9) Uani d . 1 . .
    Cu Cu1 -0.19856(5) 0.38069(7) 0.15691(2) 0.03757(18) Uani d . 1 . .
    N N1 -0.1108(4) 0.4169(4) 0.24703(15) 0.0364(9) Uani d . 1 . .
    N N2 0.6432(3) 0.2554(4) 0.61653(15) 0.0321(8) Uani d . 1 . .
    N N3 -0.0852(3) 1.0091(4) 0.60904(15) 0.0329(8) Uani d . 1 . .
    N N4 0.0422(3) 0.6577(4) 0.45964(15) 0.0313(8) Uani d . 1 . .
    N N5 0.2221(3) 0.4792(4) 0.46175(14) 0.0290(8) Uani d . 1 . .
    N N6 0.2306(3) 0.6215(4) 0.55228(14) 0.0308(8) Uani d . 1 . .
    N N7 -0.4795(5) 0.6084(6) 0.1312(2) 0.0619(12) Uani d . 1 . .
    O O1 -0.3565(4) 0.6301(5) 0.13251(19) 0.0806(12) Uani d . 1 . .
    O O2 -0.5122(4) 0.6217(6) 0.18018(19) 0.1031(17) Uani d . 1 . .
    O O3 -0.5691(4) 0.5721(6) 0.0832(2) 0.0948(15) Uani d . 1 . .
    O O4W -0.3407(5) 0.8630(5) 0.2697(2) 0.1142(17) Uani d . 1 . .
    H H4WA -0.4160 0.8171 0.2417 0.142 Uiso d R 1 . .
    H H4WB -0.3653 0.9580 0.2804 0.142 Uiso d R 1 . .
loop_
    _atom_site_aniso_label
    _atom_site_aniso_U_11
    _atom_site_aniso_U_22
    _atom_site_aniso_U_33
    _atom_site_aniso_U_12
    _atom_site_aniso_U_13
    _atom_site_aniso_U_23
    C1 0.033(2) 0.058(3) 0.026(2) 0.007(2) -0.002(2) 0.001(2)
    C2 0.031(2) 0.047(3) 0.034(2) 0.010(2) 0.006(2) -0.007(2)
    C3 0.029(2) 0.033(2) 0.024(2) -0.0004(19) 0.0058(18) 0.0032(18)
    C4 0.030(2) 0.041(3) 0.029(2) 0.008(2) 0.0042(19) -0.002(2)
    C5 0.043(3) 0.041(3) 0.031(2) 0.005(2) 0.011(2) -0.005(2)
    C6 0.036(2) 0.040(3) 0.033(2) 0.014(2) 0.005(2) -0.006(2)
    C7 0.033(2) 0.035(3) 0.023(2) 0.0064(19) 0.0021(19) -0.0029(18)
    C8 0.022(2) 0.031(2) 0.027(2) 0.0049(17) 0.0033(17) 0.0016(18)
    C9 0.040(3) 0.041(3) 0.034(2) 0.015(2) 0.005(2) -0.007(2)
    C10 0.040(3) 0.047(3) 0.028(2) 0.011(2) -0.001(2) -0.005(2)
    C11 0.035(2) 0.045(3) 0.034(2) 0.002(2) 0.006(2) -0.010(2)
    C12 0.026(2) 0.042(3) 0.035(2) 0.006(2) 0.0054(19) -0.002(2)
    C13 0.026(2) 0.027(2) 0.028(2) 0.0003(17) 0.0086(18) 0.0022(18)
    C14 0.029(2) 0.032(3) 0.029(2) 0.0042(19) 0.0052(18) -0.0044(19)
    C15 0.029(2) 0.043(3) 0.032(2) 0.003(2) 0.001(2) -0.001(2)
    C16 0.027(2) 0.029(2) 0.026(2) 0.0028(18) 0.0038(18) 0.0024(18)
    C17 0.026(2) 0.028(2) 0.027(2) -0.0003(18) 0.0060(18) 0.0015(18)
    C18 0.024(2) 0.028(2) 0.029(2) 0.0002(17) 0.0048(18) 0.0023(18)
    Cu1 0.0337(3) 0.0470(4) 0.0281(3) -0.0141(3) 0.0034(2) -0.0025(3)
    N1 0.037(2) 0.044(2) 0.0250(18) -0.0085(17) 0.0054(16) 0.0013(16)
    N2 0.0297(19) 0.035(2) 0.0277(18) 0.0108(16) 0.0024(16) 0.0016(16)
    N3 0.0270(19) 0.037(2) 0.034(2) 0.0079(16) 0.0077(16) -0.0036(17)
    N4 0.0312(19) 0.032(2) 0.0281(18) 0.0071(15) 0.0048(16) 0.0006(15)
    N5 0.0273(18) 0.032(2) 0.0249(18) 0.0054(15) 0.0038(15) -0.0011(15)
    N6 0.0275(17) 0.032(2) 0.0303(18) 0.0049(17) 0.0052(15) -0.0014(17)
    N7 0.044(3) 0.080(4) 0.058(3) 0.017(3) 0.010(2) 0.012(3)
    O1 0.054(2) 0.097(3) 0.097(3) -0.008(2) 0.032(2) 0.008(3)
    O2 0.064(3) 0.190(5) 0.060(3) -0.006(3) 0.025(2) 0.000(3)
    O3 0.068(3) 0.131(4) 0.071(3) 0.022(3) -0.002(2) -0.021(3)
    O4W 0.088(3) 0.100(4) 0.130(4) 0.007(3) -0.005(3) -0.021(3)
_geom_special_details
;
All e.s.d.'s (except the e.s.d. in the dihedral angle between two l.s. planes)
are estimated using the full covariance matrix. The cell e.s.d.'s are taken
into account individually in the estimation of e.s.d.'s in distances, angles
and torsion angles; correlations between e.s.d.'s in cell parameters are only
used when they are defined by crystal symmetry. An approximate (isotropic)
treatment of cell e.s.d.'s is used for estimating e.s.d.'s involving l.s.
planes.
;
loop_
    _geom_bond_atom_site_label_1
    _geom_bond_atom_site_label_2
    _geom_bond_site_symmetry_2
    _geom_bond_distance
    _geom_bond_publ_flag
    C1 N1 . 1.332(5) ?
    C1 C2 . 1.367(5) ?
    C1 H1 . 0.9300 ?
    C2 C3 . 1.386(5) ?
    C2 H2 . 0.9300 ?
    C3 C4 . 1.380(5) ?
    C3 C16 . 1.479(5) ?
    C4 C5 . 1.367(5) ?
    C4 H4 . 0.9300 ?
    C5 N1 . 1.338(5) ?
    C5 H5 . 0.9300 ?
    C6 N2 . 1.340(5) ?
    C6 C7 . 1.368(5) ?
    C6 H6 . 0.9300 ?
    C7 C8 . 1.383(5) ?
    C7 H7 . 0.9300 ?
    C8 C9 . 1.382(5) ?
    C8 C17 . 1.474(5) ?
    C9 C10 . 1.376(5) ?
    C9 H9 . 0.9300 ?
    C10 N2 . 1.326(5) ?
    C10 H10 . 0.9300 ?
    C11 N3 . 1.335(5) ?
    C11 C12 . 1.374(6) ?
    C11 H11 . 0.9300 ?
    C12 C13 . 1.384(5) ?
    C12 H12 . 0.9300 ?
    C13 C14 . 1.381(5) ?
    C13 C18 . 1.473(5) ?
    C14 C15 . 1.366(5) ?
    C14 H14 . 0.9300 ?
    C15 N3 . 1.342(5) ?
    C15 H15 . 0.9300 ?
    C16 N4 . 1.329(5) ?
    C16 N5 . 1.334(5) ?
    C17 N6 . 1.332(5) ?
    C17 N5 . 1.334(5) ?
    C18 N6 . 1.331(5) ?
    C18 N4 . 1.336(5) ?
    Cu1 N2 4_465 1.962(3) ?
    Cu1 N1 . 1.978(3) ?
    Cu1 N3 4_575 2.019(3) ?
    N2 Cu1 4_666 1.962(3) ?
    N3 Cu1 4_576 2.019(3) ?
    N7 O3 . 1.218(5) ?
    N7 O1 . 1.226(5) ?
    N7 O2 . 1.243(5) ?
    O4W H4WA . 0.9125 ?
    O4W H4WB . 0.9175 ?
loop_
    _geom_angle_atom_site_label_1
    _geom_angle_atom_site_label_2
    _geom_angle_atom_site_label_3
    _geom_angle_site_symmetry_1
    _geom_angle_site_symmetry_3
    _geom_angle
    _geom_angle_publ_flag
    N1 C1 C2 . . 123.3(4) ?
    N1 C1 H1 . . 118.4 ?
    C2 C1 H1 . . 118.4 ?
    C1 C2 C3 . . 119.3(4) ?
    C1 C2 H2 . . 120.4 ?
    C3 C2 H2 . . 120.4 ?
    C4 C3 C2 . . 118.0(4) ?
    C4 C3 C16 . . 120.8(3) ?
    C2 C3 C16 . . 121.2(4) ?
    C5 C4 C3 . . 118.8(4) ?
    C5 C4 H4 . . 120.6 ?
    C3 C4 H4 . . 120.6 ?
    N1 C5 C4 . . 123.7(4) ?
    N1 C5 H5 . . 118.1 ?
    C4 C5 H5 . . 118.1 ?
    N2 C6 C7 . . 123.3(4) ?
    N2 C6 H6 . . 118.4 ?
    C7 C6 H6 . . 118.4 ?
    C6 C7 C8 . . 119.4(4) ?
    C6 C7 H7 . . 120.3 ?
    C8 C7 H7 . . 120.3 ?
    C9 C8 C7 . . 118.0(4) ?
    C9 C8 C17 . . 122.5(4) ?
    C7 C8 C17 . . 119.5(3) ?
    C10 C9 C8 . . 118.5(4) ?
    C10 C9 H9 . . 120.8 ?
    C8 C9 H9 . . 120.8 ?
    N2 C10 C9 . . 124.2(4) ?
    N2 C10 H10 . . 117.9 ?
    C9 C10 H10 . . 117.9 ?
    N3 C11 C12 . . 123.9(4) ?
    N3 C11 H11 . . 118.1 ?
    C12 C11 H11 . . 118.1 ?
    C11 C12 C13 . . 118.6(4) ?
    C11 C12 H12 . . 120.7 ?
    C13 C12 H12 . . 120.7 ?
    C14 C13 C12 . . 118.0(4) ?
    C14 C13 C18 . . 120.0(3) ?
    C12 C13 C18 . . 122.0(3) ?
    C15 C14 C13 . . 119.4(4) ?
    C15 C14 H14 . . 120.3 ?
    C13 C14 H14 . . 120.3 ?
    N3 C15 C14 . . 123.3(4) ?
    N3 C15 H15 . . 118.3 ?
    C14 C15 H15 . . 118.3 ?
    N4 C16 N5 . . 124.8(3) ?
    N4 C16 C3 . . 118.4(3) ?
    N5 C16 C3 . . 116.7(4) ?
    N6 C17 N5 . . 125.1(3) ?
    N6 C17 C8 . . 118.8(3) ?
    N5 C17 C8 . . 116.0(4) ?
    N6 C18 N4 . . 125.1(4) ?
    N6 C18 C13 . . 118.5(3) ?
    N4 C18 C13 . . 116.3(3) ?
    N2 Cu1 N1 4_465 . 128.12(14) ?
    N2 Cu1 N3 4_465 4_575 122.55(14) ?
    N1 Cu1 N3 . 4_575 109.03(14) ?
    C1 N1 C5 . . 116.9(3) ?
    C1 N1 Cu1 . . 120.2(3) ?
    C5 N1 Cu1 . . 122.1(3) ?
    C10 N2 C6 . . 116.7(3) ?
    C10 N2 Cu1 . 4_666 124.9(3) ?
    C6 N2 Cu1 . 4_666 118.3(3) ?
    C11 N3 C15 . . 116.6(4) ?
    C11 N3 Cu1 . 4_576 123.3(3) ?
    C15 N3 Cu1 . 4_576 119.1(3) ?
    C16 N4 C18 . . 115.1(3) ?
    C17 N5 C16 . . 115.1(3) ?
    C18 N6 C17 . . 114.7(3) ?
    O3 N7 O1 . . 121.1(5) ?
    O3 N7 O2 . . 119.7(5) ?
    O1 N7 O2 . . 119.1(5) ?
    H4WA O4W H4WB . . 110.6 ?
loop_
    _geom_torsion_atom_site_label_1
    _geom_torsion_atom_site_label_2
    _geom_torsion_atom_site_label_3
    _geom_torsion_atom_site_label_4
    _geom_torsion_site_symmetry_1
    _geom_torsion_site_symmetry_2
    _geom_torsion_site_symmetry_3
    _geom_torsion_site_symmetry_4
    _geom_torsion
    _geom_torsion_publ_flag
    N1 C1 C2 C3 . . . . 0.1(7) ?
    C1 C2 C3 C4 . . . . -0.4(6) ?
    C1 C2 C3 C16 . . . . -178.4(4) ?
    C2 C3 C4 C5 . . . . 0.4(6) ?
    C16 C3 C4 C5 . . . . 178.4(4) ?
    C3 C4 C5 N1 . . . . -0.2(7) ?
    N2 C6 C7 C8 . . . . -0.4(7) ?
    C6 C7 C8 C9 . . . . 0.2(6) ?
    C6 C7 C8 C17 . . . . -178.5(4) ?
    C7 C8 C9 C10 . . . . 0.0(6) ?
    C17 C8 C9 C10 . . . . 178.6(4) ?
    C8 C9 C10 N2 . . . . 0.1(7) ?
    N3 C11 C12 C13 . . . . 1.8(7) ?
    C11 C12 C13 C14 . . . . 0.6(6) ?
    C11 C12 C13 C18 . . . . -177.1(4) ?
    C12 C13 C14 C15 . . . . -2.2(6) ?
    C18 C13 C14 C15 . . . . 175.6(4) ?
    C13 C14 C15 N3 . . . . 1.5(7) ?
    C4 C3 C16 N4 . . . . 176.4(4) ?
    C2 C3 C16 N4 . . . . -5.6(6) ?
    C4 C3 C16 N5 . . . . -5.7(6) ?
    C2 C3 C16 N5 . . . . 172.2(4) ?
    C9 C8 C17 N6 . . . . -4.5(6) ?
    C7 C8 C17 N6 . . . . 174.0(4) ?
    C9 C8 C17 N5 . . . . 177.5(4) ?
    C7 C8 C17 N5 . . . . -4.0(6) ?
    C14 C13 C18 N6 . . . . -164.3(4) ?
    C12 C13 C18 N6 . . . . 13.4(6) ?
    C14 C13 C18 N4 . . . . 12.9(5) ?
    C12 C13 C18 N4 . . . . -169.4(4) ?
    C2 C1 N1 C5 . . . . 0.2(7) ?
    C2 C1 N1 Cu1 . . . . -170.1(3) ?
    C4 C5 N1 C1 . . . . -0.1(6) ?
    C4 C5 N1 Cu1 . . . . 169.9(3) ?
    N2 Cu1 N1 C1 4_465 . . . -82.3(4) ?
    N3 Cu1 N1 C1 4_575 . . . 103.9(3) ?
    N2 Cu1 N1 C5 4_465 . . . 107.9(3) ?
    N3 Cu1 N1 C5 4_575 . . . -65.8(4) ?
    C9 C10 N2 C6 . . . . -0.3(7) ?
    C9 C10 N2 Cu1 . . . 4_666 -176.6(4) ?
    C7 C6 N2 C10 . . . . 0.5(7) ?
    C7 C6 N2 Cu1 . . . 4_666 177.0(3) ?
    C12 C11 N3 C15 . . . . -2.5(7) ?
    C12 C11 N3 Cu1 . . . 4_576 165.7(3) ?
    C14 C15 N3 C11 . . . . 0.8(6) ?
    C14 C15 N3 Cu1 . . . 4_576 -167.9(3) ?
    N5 C16 N4 C18 . . . . 0.7(6) ?
    C3 C16 N4 C18 . . . . 178.4(3) ?
    N6 C18 N4 C16 . . . . -2.4(6) ?
    C13 C18 N4 C16 . . . . -179.3(3) ?
    N6 C17 N5 C16 . . . . -2.1(6) ?
    C8 C17 N5 C16 . . . . 175.8(3) ?
    N4 C16 N5 C17 . . . . 1.3(6) ?
    C3 C16 N5 C17 . . . . -176.4(3) ?
    N4 C18 N6 C17 . . . . 1.7(6) ?
    C13 C18 N6 C17 . . . . 178.6(3) ?
    N5 C17 N6 C18 . . . . 0.7(6) ?
    C8 C17 N6 C18 . . . . -177.1(4) ?
loop_
    _geom_hbond_atom_site_label_D
    _geom_hbond_atom_site_label_H
    _geom_hbond_atom_site_label_A
    _geom_hbond_site_symmetry_A
    _geom_hbond_distance_DH
    _geom_hbond_distance_HA
    _geom_hbond_distance_DA
    _geom_hbond_angle_DHA
    _geom_hbond_publ_flag
    O4W H4WA O2 1_555 0.91 2.23 3.057(7) 151 yes
    O4W H4WB O2 2_455 0.92 2.23 3.082(7) 155 yes
data_global
_journal_date_recd_electronic     2011-03-19
_journal_date_accepted     2011-03-28
_journal_name_full     'Acta Crystallographica, Section E'
_journal_year     2011
_journal_volume     67
_journal_issue      4
_journal_page_first     m515
_journal_page_last     m515
_journal_paper_category     QM
_journal_coeditor_code     CV5064
_publ_contact_author_name     'Huai-Feng Mi'
_publ_contact_author_address
;
Biochemical Section of Key Laboratory of Functional Polymer Materials, the
Ministry of Education of China; Chemical School of Nankai University 300071
Tianjin, PR China
;
_publ_contact_author_email     'changlianze@gmail.com'
_publ_contact_author_fax     '+86-22-23502749'
_publ_contact_author_phone     '+86-22-23501144'
_publ_section_title
;
Poly[[(\m~3~-2,4,6-tri-4-pyridyl-1,3,5-triazine)copper(I)] nitrate monohydrate]
;
loop_
    _publ_author_name
    _publ_author_footnote
    _publ_author_address
    'Feng, Miao' ?
;
Biochemical Section of Key Laboratory of Functional Polymer Materials,
Ministry of Education of China, Chemical School of Nankai University,
300071 Tianjin, People's Republic of China
;
    'Tian, Hui-Juan' .
;
Department of Chemistry, Nankai University, Tianjin 300071,
People's Republic of China
;
    'Mi, Huai-Feng' .
;
Biochemical Section of Key Laboratory of Functional Polymer Materials,
Ministry of Education of China, Chemical School of Nankai University,
300071 Tianjin, People's Republic of China
;
    'Hu, Tong-Liang' .
;
Department of Chemistry, Nankai University, Tianjin 300071,
People's Republic of China
;
_publ_section_synopsis     .
