# Supplementary material for: Poly[[(μ3-2,4,6-tri-4-pyridyl-1,3,5-triazine)copper(I)] nitrate monohydrate]
Source: Acta Crystallogr Sect E Struct Rep Online. 2011 Mar 31;67(Pt 4):m515. doi: 10.1107/S1600536811011445 (PMC3099806; doi:10.1107/S1600536811011445)
Supplement: Supplementary file 2 [file e-67-0m515-Isup2.hkl]

# 
# h,k,l, Fc-squared, Fo-squared, sigma(Fo-squared) and status flag 
# 
data_I
_shelx_title ' 1 in P21/c                  New: P21/c' 
_shelx_refln_list_code          4 
_shelx_F_calc_maximum      281.24 
_exptl_crystal_F_000       928.00 
_reflns_d_resolution_high  0.7701 
 
loop_ 
 _symmetry_equiv_pos_as_xyz 
 'x, y, z' 
 '-x, y+1/2, -z+1/2' 
 '-x, -y, -z' 
 'x, -y-1/2, z-1/2' 
 
_cell_length_a     9.9170 
_cell_length_b     8.7409 
_cell_length_c    22.4990 
_cell_angle_alpha  90.000 
_cell_angle_beta  107.430 
_cell_angle_gamma  90.000 
 
_shelx_F_squared_multiplier     1.000 
 
loop_ 
 _refln_index_h 
 _refln_index_k 
 _refln_index_l 
 _refln_F_squared_calc 
 _refln_F_squared_meas 
 _refln_F_squared_sigma 
 _refln_observed_status 
   2   0   0     5468.78     5662.67    133.32 o 
   3   0   0    12751.39    12429.66    141.92 o 
   4   0   0      854.64      930.15     32.20 o 
   5   0   0     1129.21     1037.76     42.50 o 
   6   0   0      134.09      284.82     31.29 o 
   7   0   0     3946.48     3942.26    111.25 o 
   8   0   0      429.34      440.96     43.58 o 
   9   0   0      455.76      409.48     51.81 o 
  10   0   0      951.75      944.10     69.10 o 
  11   0   0       54.33       95.72     87.54 o 
  12   0   0      171.87       79.35    122.05 o 
   1   1   0     9132.39     8479.73    101.63 o 
   2   1   0     4550.08     5145.86     53.60 o 
   3   1   0      101.38      131.25     10.72 o 
   4   1   0     2503.53     2293.29     42.44 o 
   5   1   0      326.05      290.25     18.18 o 
   6   1   0     2175.29     2209.44     49.56 o 
   7   1   0      123.26      143.62     21.43 o 
   8   1   0       15.85       78.42     22.54 o 
   9   1   0      277.23      271.24     31.60 o 
  10   1   0      141.98      146.71     38.48 o 
  11   1   0      194.89      201.79     59.58 o 
  12   1   0      103.12       93.30     81.91 o 
   0   2   0    16641.55    16459.92    203.88 o 
   1   2   0     4342.59     4336.42     46.62 o 
   2   2   0      325.97      313.86     14.16 o 
   3   2   0     2787.80     3192.80     47.04 o 
   4   2   0      378.55      411.66     22.17 o 
   5   2   0      249.88      322.67     20.72 o 
   6   2   0      214.63      252.37     22.55 o 
   7   2   0       28.33       36.99     19.40 o 
   8   2   0       16.86       65.48     28.17 o 
   9   2   0       17.11       14.62     22.27 o 
  10   2   0      282.75      289.63     39.31 o 
  11   2   0       15.34      173.14     65.44 o 
  12   2   0       17.67      122.49     87.71 o 
   1   3   0     1142.27     1137.96     27.46 o 
   2   3   0     3670.92     3859.50     56.60 o 
   3   3   0     2793.26     2844.15     49.01 o 
   4   3   0     3173.99     3028.71     56.38 o 
   5   3   0      652.04      617.57     29.90 o 
   6   3   0      773.86      781.76     37.45 o 
   7   3   0       73.44       98.07     25.11 o 
   8   3   0      149.78      154.83     29.42 o 
   9   3   0      515.30      553.42     42.40 o 
  10   3   0       65.85       55.65     41.62 o 
  11   3   0      327.65      403.70     64.62 o 
   0   4   0    10831.92    10401.60    345.70 o 
   1   4   0       44.95       56.00      9.86 o 
   2   4   0     1186.92     1134.30     29.89 o 
   3   4   0     2814.86     2809.52     53.31 o 
   4   4   0       30.37       46.89     15.27 o 
   5   4   0     1828.61     1730.98     49.57 o 
   6   4   0      308.09      336.08     30.08 o 
   7   4   0     1171.56     1246.19     51.88 o 
   8   4   0      166.83      222.37     31.36 o 
   9   4   0      224.77      259.57     47.79 o 
  10   4   0      747.62      747.22     75.01 o 
  11   4   0       12.00      113.49     76.99 o 
   1   5   0      950.13      929.49     29.65 o 
   2   5   0     2462.66     2298.10     55.89 o 
   3   5   0     1065.92     1049.27     35.30 o 
   4   5   0     3082.32     3229.49     69.46 o 
   5   5   0        7.00       64.14     23.14 o 
   6   5   0      297.68      338.90     33.90 o 
   7   5   0      122.15      191.01     30.87 o 
   8   5   0       41.62       65.09     34.43 o 
   9   5   0      121.70      207.46     54.76 o 
  10   5   0        4.36       33.21     43.58 o 
  11   5   0       93.02      108.50     90.90 o 
   0   6   0      116.60      112.32     31.06 o 
   1   6   0     1139.21     1181.40     50.31 o 
   2   6   0      182.79      174.52     19.92 o 
   3   6   0      221.96      269.66     31.06 o 
   4   6   0      252.00      294.78     27.40 o 
   5   6   0       55.79       84.41     24.23 o 
   6   6   0       38.09       20.35     22.77 o 
   7   6   0       46.42      161.49     33.19 o 
   8   6   0       38.57       94.51     32.34 o 
   9   6   0      163.44      162.27     67.28 o 
  10   6   0       75.45      113.32     56.78 o 
   1   7   0     1651.08     1622.65     78.95 o 
   2   7   0        8.92       43.17     20.78 o 
   3   7   0      894.92      803.84     46.90 o 
   4   7   0     3242.45     2980.38     84.86 o 
   5   7   0      101.53      112.65     26.04 o 
   6   7   0      307.31      312.77     37.73 o 
   7   7   0       23.11       83.91     37.90 o 
   8   7   0      319.16      270.19     49.11 o 
   9   7   0       52.86       -7.72     49.58 o 
   0   8   0     1454.89     1474.88    132.25 o 
   1   8   0       42.80       99.94     41.68 o 
   2   8   0     1036.13     1122.70     87.19 o 
   3   8   0       26.77       -5.17     40.05 o 
   4   8   0      213.59      222.10     34.47 o 
   5   8   0      974.90      810.05     66.66 o 
   6   8   0      147.80      224.83     42.76 o 
   7   8   0      360.61      362.58     57.81 o 
   8   8   0       78.10       79.00    118.14 o 
   1   9   0      130.85      262.81     67.06 o 
   2   9   0       39.53      -46.82     48.54 o 
   3   9   0       10.98       82.30     58.40 o 
   4   9   0       65.94       21.58     48.52 o 
   5   9   0        1.25       59.37     50.58 o 
   6   9   0       28.63       83.77     78.12 o 
   7   9   0       14.00      106.04    111.73 o 
   0  10   0        9.01       69.74     93.59 o 
   1  10   0        8.99      -23.05     53.34 o 
   2  10   0       41.30       72.30     50.83 o 
   3  10   0       12.85       51.32     52.69 o 
   4  10   0      128.70      151.70     75.40 o 
   5  10   0        4.91       16.65     56.03 o 
   1  11   0      152.19      256.17     87.41 o 
   2  11   0       65.67       30.77     55.11 o 
   3  11   0        7.30       35.86     71.46 o 
 -12   1   1       31.65      -77.93    120.98 o 
 -11   1   1        5.79       30.39     36.59 o 
 -10   1   1       92.93      170.74     29.46 o 
  -9   1   1      322.97      338.90     32.98 o 
  -8   1   1        6.08       18.68     17.10 o 
  -7   1   1      628.61      582.46     29.99 o 
  -6   1   1      254.67      361.76     24.70 o 
  -5   1   1     1200.38     1209.25     30.79 o 
  -4   1   1     2159.42     1996.00     35.45 o 
  -3   1   1       52.69       72.29     14.68 o 
  -2   1   1     4102.38     4115.99     55.69 o 
  -1   1   1     5784.05     5629.21     87.88 o 
   1   1   1     6907.53     6255.40    110.56 o 
   2   1   1     5927.68     6403.21     57.80 o 
   3   1   1     6935.47     7062.27     87.07 o 
   4   1   1     9204.57    10194.07    115.88 o 
   5   1   1      138.41      215.08     17.53 o 
   6   1   1     1137.87     1050.81     34.42 o 
   7   1   1       76.29       84.22     19.57 o 
   8   1   1     2051.71     2019.48     60.63 o 
   9   1   1      573.19      491.73     36.79 o 
  10   1   1      179.85      129.83     35.10 o 
  11   1   1      217.96      266.33     65.78 o 
  12   1   1       13.48        1.78     90.20 o 
 -12   2   1        2.60       38.43    102.48 o 
 -11   2   1      435.82      385.27     61.82 o 
 -10   2   1      472.09      504.72     49.37 o 
  -9   2   1       39.03       44.17     38.04 o 
  -8   2   1     1273.13     1361.36     48.92 o 
  -7   2   1        3.94       30.42     29.77 o 
  -6   2   1      720.63      777.56     34.74 o 
  -5   2   1     5799.44     5861.76     83.79 o 
  -4   2   1     3181.00     3274.01     52.39 o 
  -3   2   1      622.92      617.88     22.20 o 
  -2   2   1     9093.91     9274.89     81.07 o 
  -1   2   1    13681.79    13416.96    152.50 o 
   0   2   1     1003.15     1108.27     34.45 o 
   1   2   1     5378.09     5397.93     51.82 o 
   2   2   1    13356.74    13739.67    112.36 o 
   3   2   1      253.09      256.77     15.00 o 
   4   2   1     6937.57     7165.46     89.44 o 
   5   2   1     1990.54     1973.60     45.32 o 
   6   2   1       16.54       65.92     23.67 o 
   7   2   1     2362.75     2311.03     61.00 o 
   8   2   1      594.19      626.87     42.14 o 
   9   2   1     1492.36     1415.17     56.84 o 
  10   2   1      435.91      395.50     64.28 o 
  11   2   1        6.05      103.20     62.41 o 
 -11   3   1        3.09        2.30     38.69 o 
 -10   3   1      232.15      261.53     56.41 o 
  -9   3   1      126.48      181.13     29.58 o 
  -8   3   1       20.76       80.18     24.18 o 
  -7   3   1      869.20      814.73     38.98 o 
  -6   3   1      253.06      291.96     25.48 o 
  -5   3   1       22.47       10.82     19.19 o 
  -4   3   1     2651.60     2763.58     52.41 o 
  -3   3   1      154.84      188.73     14.84 o 
  -2   3   1     2405.43     2622.63     39.94 o 
  -1   3   1      484.32      430.65     13.75 o 
   0   3   1     3075.20     2926.10     34.86 o 
   1   3   1       26.35       48.36      8.79 o 
   2   3   1      354.02      396.15     17.76 o 
   3   3   1     3541.25     3490.45     56.60 o 
   4   3   1      482.35      460.35     23.67 o 
   5   3   1      249.72      272.17     22.23 o 
   6   3   1     1846.30     1984.67     64.95 o 
   7   3   1        5.43       51.97     21.51 o 
   8   3   1      221.44      247.77     29.99 o 
   9   3   1      124.35      171.57     30.62 o 
  10   3   1      224.02      213.15     51.59 o 
  11   3   1      190.29      173.84     69.73 o 
 -11   4   1       22.93        2.04     39.81 o 
 -10   4   1       79.70      113.11     62.76 o 
  -9   4   1        0.17       46.99     31.63 o 
  -8   4   1      138.21      106.47     31.02 o 
  -7   4   1      664.36      683.63     39.53 o 
  -6   4   1        9.93        3.62     15.30 o 
  -5   4   1       75.49      121.04     21.47 o 
  -4   4   1       29.86       11.29     12.89 o 
  -3   4   1      271.73      318.18     30.19 o 
  -2   4   1      250.09      232.13     16.19 o 
  -1   4   1     1131.00     1120.35     25.41 o 
   0   4   1      207.44      252.92     18.37 o 
   1   4   1        0.32       13.58     10.24 o 
   2   4   1      734.15      692.38     23.66 o 
   3   4   1      137.58      168.53     17.33 o 
   4   4   1        2.87       14.67     13.90 o 
   5   4   1       15.15        5.56     13.76 o 
   6   4   1      563.75      565.38     35.16 o 
   7   4   1        8.74       18.54     28.30 o 
   8   4   1       61.62       98.61     32.78 o 
   9   4   1      320.23      359.16     49.38 o 
  10   4   1       22.24       53.08     55.97 o 
  11   4   1       56.19      -39.14     55.49 o 
 -11   5   1       72.61      105.64     59.43 o 
 -10   5   1        0.61       67.49     45.47 o 
  -9   5   1      246.93      321.93     49.51 o 
  -8   5   1      126.78      200.38     33.65 o 
  -7   5   1      367.38      426.65     44.58 o 
  -6   5   1      169.42      158.89     26.62 o 
  -5   5   1        4.27       30.15     18.86 o 
  -4   5   1     1935.25     1910.37     52.29 o 
  -3   5   1       13.39       13.52     12.94 o 
  -2   5   1     2309.30     2233.98     45.21 o 
  -1   5   1     2531.20     2522.46     57.35 o 
   0   5   1     1736.85     1658.49     63.52 o 
   1   5   1      603.71      607.11     25.06 o 
   2   5   1        0.18       29.11     21.70 o 
   3   5   1     2999.39     2837.96     60.38 o 
   4   5   1       15.88       62.22     36.26 o 
   5   5   1      307.57      352.56     31.96 o 
   6   5   1     2621.91     2710.55     75.95 o 
   7   5   1       55.43       71.03     37.21 o 
   8   5   1      214.65      217.02     34.51 o 
   9   5   1        8.12       19.58     39.36 o 
  10   5   1      208.62      284.34     66.51 o 
 -10   6   1       54.64       95.19     79.04 o 
  -9   6   1       54.01       50.27     46.20 o 
  -8   6   1      363.02      465.71     50.70 o 
  -7   6   1      245.45      300.49     36.62 o 
  -6   6   1       97.85      113.36     28.34 o 
  -5   6   1       12.39       33.74     22.72 o 
  -4   6   1       19.57       74.90     22.57 o 
  -3   6   1     2116.79     2041.00     54.72 o 
  -2   6   1       94.19      125.42     32.65 o 
  -1   6   1     1984.52     1973.11     58.36 o 
   0   6   1     2883.06     2768.06     77.43 o 
   1   6   1      349.00      405.05     30.73 o 
   2   6   1     3669.69     3519.19     95.75 o 
   3   6   1        5.80        9.96     14.00 o 
   4   6   1      493.86      513.87     35.19 o 
   5   6   1     3316.98     3245.17     83.46 o 
   6   6   1      330.89      353.13     34.48 o 
   7   6   1      307.22      325.94     46.52 o 
   8   6   1      276.57      356.13     57.10 o 
   9   6   1      131.62      205.52     94.25 o 
  10   6   1      180.51      209.29     67.06 o 
  -9   7   1      370.55      371.85    118.32 o 
  -8   7   1       12.85       40.96     55.96 o 
  -7   7   1      355.20      307.07     38.57 o 
  -6   7   1      152.04      106.39     31.49 o 
  -5   7   1       14.67       48.55     29.16 o 
  -4   7   1      221.92      248.69     34.53 o 
  -3   7   1        0.72        5.12     18.39 o 
  -2   7   1      110.54      116.83     23.04 o 
  -1   7   1       21.42       77.20     22.63 o 
   0   7   1      107.48       78.68     32.42 o 
   1   7   1      202.64      225.75     38.67 o 
   2   7   1      110.37      109.59     24.43 o 
   3   7   1      989.23      932.08     55.76 o 
   4   7   1     1710.95     1595.71     58.99 o 
   5   7   1      388.46      368.76     37.26 o 
   6   7   1       29.69       78.80     33.92 o 
   7   7   1        6.04      -13.94     23.80 o 
   8   7   1       54.95      103.31     69.11 o 
   9   7   1       14.36       69.82     63.96 o 
  -8   8   1       18.54       41.51     55.59 o 
  -7   8   1       65.43      120.49     46.85 o 
  -6   8   1       52.08       18.42     30.52 o 
  -5   8   1       68.23       32.46     27.70 o 
  -4   8   1        7.02       99.96     34.44 o 
  -3   8   1        0.44      -20.96     36.07 o 
  -2   8   1        1.60      128.13     49.68 o 
  -1   8   1      376.47      315.55     55.31 o 
   0   8   1      329.62      266.95     50.87 o 
   1   8   1        0.10       45.59     78.46 o 
   2   8   1        8.91       52.76     49.67 o 
   3   8   1      386.73      457.36     70.67 o 
   4   8   1       16.39       14.13     48.39 o 
   5   8   1       75.23       96.36     46.02 o 
   6   8   1       45.90      227.86     90.91 o 
   7   8   1        9.72      101.90     56.81 o 
   8   8   1       24.33      -43.77     86.82 o 
  -7   9   1       92.48      145.08     76.35 o 
  -6   9   1      186.56      197.24     58.80 o 
  -5   9   1        0.62      -24.86     66.90 o 
  -4   9   1      129.74      167.89     65.52 o 
  -3   9   1        1.83       10.55     43.64 o 
  -2   9   1        6.64      -43.53     50.28 o 
  -1   9   1      179.60      171.07     59.43 o 
   0   9   1      183.33      272.04     71.49 o 
   1   9   1      193.53      240.55     62.23 o 
   2   9   1      217.09      110.84     69.82 o 
   3   9   1      487.35      475.58     83.29 o 
   4   9   1      244.19      252.78     70.39 o 
   5   9   1       24.73       32.80     52.75 o 
   6   9   1       66.26      159.15     61.81 o 
   7   9   1        0.15      -29.24     80.63 o 
  -5  10   1       89.01       69.84     61.10 o 
  -4  10   1        0.44       32.57     61.55 o 
  -3  10   1       55.61       16.97     53.70 o 
  -2  10   1       25.53       67.00     54.73 o 
  -1  10   1       70.90      216.31     73.48 o 
   0  10   1       97.86       11.15     90.20 o 
   1  10   1        1.68      -27.63     69.57 o 
   2  10   1      553.72      546.65     79.13 o 
   3  10   1       40.96       65.21     51.17 o 
   4  10   1      144.06      206.15     89.52 o 
   5  10   1      210.25       74.90     69.65 o 
  -3  11   1        2.59       -8.87     62.87 o 
  -2  11   1        4.78      119.05     65.26 o 
  -1  11   1        0.60       35.24     59.37 o 
   0  11   1       43.45       44.93     64.75 o 
   1  11   1        6.03      317.70     92.43 o 
   2  11   1        0.98      124.44    119.41 o 
 -12   0   2      409.52      174.00    108.53 o 
 -11   0   2      613.85      556.01     92.25 o 
 -10   0   2       48.22      126.94     43.97 o 
  -9   0   2      984.12      970.81     66.70 o 
  -8   0   2     1125.16      997.42     78.42 o 
  -7   0   2       16.30       76.90     31.46 o 
  -6   0   2    22856.84    24029.13    359.36 o 
  -5   0   2      255.99      281.05     40.75 o 
  -4   0   2     1627.05     1620.84     42.13 o 
  -3   0   2      379.15      381.27     17.60 o 
  -2   0   2       36.82       81.50      5.94 o 
   1   0   2    14935.75    15230.94    268.19 o 
   2   0   2     4150.49     4247.86     57.22 o 
   3   0   2      157.87      174.43     14.31 o 
   4   0   2      773.72      596.65     32.19 o 
   5   0   2     1545.88     1592.19     52.26 o 
   6   0   2      354.15      295.43     30.89 o 
   7   0   2     2150.50     2124.32     80.38 o 
   8   0   2      577.14      459.56     46.69 o 
   9   0   2      631.86      654.20     60.57 o 
  10   0   2      540.83      525.32     79.69 o 
  11   0   2        7.05       59.84     57.71 o 
 -12   1   2       18.17      -16.09     71.52 o 
 -11   1   2       23.05       76.07     42.89 o 
 -10   1   2      727.29      766.99     55.85 o 
  -9   1   2      282.61      340.58     31.75 o 
  -8   1   2      338.92      361.83     27.77 o 
  -7   1   2      289.83      301.08     24.11 o 
  -6   1   2      215.80      219.21     26.58 o 
  -5   1   2     6444.80     6516.08     93.17 o 
  -4   1   2     1762.49     1829.62     37.79 o 
  -3   1   2      316.66      346.68     12.02 o 
  -2   1   2     4824.85     5001.87     70.49 o 
  -1   1   2       25.11       61.84      2.92 o 
   1   1   2      879.18      921.54     11.41 o 
   2   1   2     2401.16     2252.28     31.19 o 
   3   1   2     1742.90     1738.03     37.35 o 
   4   1   2     4105.14     4621.67     99.04 o 
   5   1   2     2451.57     2318.73     47.58 o 
   6   1   2       33.23       55.38     15.58 o 
   7   1   2      130.80      124.01     21.66 o 
   8   1   2     1279.81     1188.04     47.43 o 
   9   1   2      156.42      159.19     37.22 o 
  10   1   2        9.77      100.69     38.83 o 
  11   1   2      137.04      279.17     66.21 o 
 -12   2   2       24.57       58.24     83.12 o 
 -11   2   2       65.99      154.13     58.68 o 
 -10   2   2        0.22       27.10     28.28 o 
  -9   2   2        3.55       17.38     24.53 o 
  -8   2   2      280.38      302.31     28.04 o 
  -7   2   2       48.03       62.85     17.06 o 
  -6   2   2       39.59       31.98     17.88 o 
  -5   2   2        1.00        6.25     11.40 o 
  -4   2   2       13.66        9.73     12.15 o 
  -3   2   2     1225.97     1235.00     26.47 o 
  -2   2   2    16515.56    18033.10    135.22 o 
  -1   2   2      578.80      678.98     19.58 o 
   0   2   2      741.96      590.13     20.66 o 
   1   2   2      896.53      974.49     20.03 o 
   2   2   2      687.37      715.15     19.58 o 
   3   2   2       63.14       71.27     12.12 o 
   4   2   2     1280.96     1413.42     33.98 o 
   5   2   2      251.42      280.85     20.09 o 
   6   2   2        4.42       14.30     19.54 o 
   7   2   2       16.73       45.80     26.98 o 
   8   2   2       13.91       67.93     43.03 o 
   9   2   2       60.50       93.93     26.69 o 
  10   2   2      107.93       72.24     36.69 o 
  11   2   2       13.79       48.14     88.76 o 
 -12   3   2       42.52      123.84     90.95 o 
 -11   3   2       16.78       69.00     76.23 o 
 -10   3   2      659.58      694.42     60.71 o 
  -9   3   2      161.80      299.64     44.52 o 
  -8   3   2      438.14      429.66     33.21 o 
  -7   3   2      351.83      418.59     53.57 o 
  -6   3   2      268.98      298.99     24.56 o 
  -5   3   2     2276.36     2382.62     50.84 o 
  -4   3   2     1545.95     1457.86     36.02 o 
  -3   3   2     1842.59     1869.62     36.83 o 
  -2   3   2     5914.42     5560.13     63.67 o 
  -1   3   2     1050.81      994.70     27.35 o 
   0   3   2       12.32       22.95      7.25 o 
   1   3   2     5499.57     5281.92     59.63 o 
   2   3   2      722.45      614.73     24.67 o 
   3   3   2      915.01      847.21     27.57 o 
   4   3   2      340.11      370.78     23.05 o 
   5   3   2     1197.28     1109.94     52.51 o 
   6   3   2      167.14      202.74     27.25 o 
   7   3   2      208.71      266.02     37.48 o 
   8   3   2      377.00      415.60     52.40 o 
   9   3   2       65.01       59.93     32.63 o 
  10   3   2      869.82      789.52     73.90 o 
  11   3   2       29.12      -13.14     47.73 o 
 -11   4   2      406.39      524.02     86.34 o 
 -10   4   2        0.56       17.87     33.90 o 
  -9   4   2      350.44      442.85     49.32 o 
  -8   4   2      147.90      198.69     29.27 o 
  -7   4   2      624.33      687.37     41.00 o 
  -6   4   2     2209.39     2286.11     77.45 o 
  -5   4   2       90.00      106.67     31.67 o 
  -4   4   2     1730.11     1714.87     43.74 o 
  -3   4   2     1124.54     1091.64     30.38 o 
  -2   4   2        2.94       -4.67     13.00 o 
  -1   4   2     1275.02     1113.11     39.96 o 
   0   4   2     4447.22     4739.98     84.14 o 
   1   4   2     3332.69     3270.38     50.11 o 
   2   4   2     1820.46     1727.27     38.56 o 
   3   4   2      367.79      384.18     27.30 o 
   4   4   2     3045.73     3067.96     63.60 o 
   5   4   2      175.72      193.08     22.66 o 
   6   4   2      851.18      867.48     40.85 o 
   7   4   2     1355.98     1418.48     53.97 o 
   8   4   2        3.28       35.80     25.37 o 
   9   4   2      867.20      921.12     65.07 o 
  10   4   2      557.91      497.59     67.16 o 
  11   4   2       78.11       45.89     64.03 o 
 -11   5   2        1.99       49.19     54.46 o 
 -10   5   2      262.86      294.49     60.86 o 
  -9   5   2        9.32       21.34     31.79 o 
  -8   5   2      370.06      422.93     38.53 o 
  -7   5   2        8.79        8.55     25.45 o 
  -6   5   2      547.37      429.20     35.26 o 
  -5   5   2     1690.30     1681.84     55.15 o 
  -4   5   2      827.75      881.19     35.51 o 
  -3   5   2      481.61      408.22     23.11 o 
  -2   5   2     1253.07     1105.16     46.28 o 
  -1   5   2      301.84      301.57     24.23 o 
   0   5   2       38.31       65.77     13.19 o 
   1   5   2      296.77      291.22     22.81 o 
   2   5   2      542.82      569.34     25.61 o 
   3   5   2      356.36      314.82     24.61 o 
   4   5   2       19.72       45.49     18.89 o 
   5   5   2     1199.09     1267.28     50.57 o 
   6   5   2        5.96       37.69     35.30 o 
   7   5   2        0.05       42.38     42.22 o 
   8   5   2     1150.29     1105.62     67.46 o 
   9   5   2      819.67      842.37     68.36 o 
  10   5   2       83.82       70.83     47.54 o 
 -10   6   2       10.43       47.43     55.65 o 
  -9   6   2       89.30      126.80     40.72 o 
  -8   6   2       83.73      163.78     47.77 o 
  -7   6   2      158.59      180.14     46.39 o 
  -6   6   2      159.80      177.60     32.92 o 
  -5   6   2      922.33      831.73     47.71 o 
  -4   6   2        0.33       47.01     47.09 o 
  -3   6   2      302.93      264.48     22.47 o 
  -2   6   2        9.80       71.69     21.59 o 
  -1   6   2     1474.32     1486.08     50.82 o 
   0   6   2      748.50      712.12     37.85 o 
   1   6   2      179.94      170.12     16.36 o 
   2   6   2        5.46       32.29     25.50 o 
   3   6   2       78.09       67.78     18.67 o 
   4   6   2      128.10      193.78     25.55 o 
   5   6   2      154.44      139.82     28.75 o 
   6   6   2      262.22      314.63     34.51 o 
   7   6   2       94.57      129.71     31.08 o 
   8   6   2      204.76      204.82     46.23 o 
   9   6   2       34.24       36.06     40.68 o 
  10   6   2        7.04       75.07     59.42 o 
  -9   7   2       50.48       20.57     62.57 o 
  -8   7   2      229.72      201.54     59.55 o 
  -7   7   2      146.68      166.06     39.54 o 
  -6   7   2        0.66       22.96     29.52 o 
  -5   7   2     1588.31     1623.80     70.72 o 
  -4   7   2       41.29       97.11     28.72 o 
  -3   7   2       55.97      136.19     33.28 o 
  -2   7   2     2496.07     2455.95     78.38 o 
  -1   7   2        5.83       41.16     30.91 o 
   0   7   2      491.70      399.92     50.61 o 
   1   7   2      271.11      276.44     40.82 o 
   2   7   2      311.19      262.01     39.97 o 
   3   7   2       21.21       64.93     28.84 o 
   4   7   2       75.14      111.26     25.93 o 
   5   7   2     1065.59     1053.73     53.34 o 
   6   7   2       80.25      115.17     31.87 o 
   7   7   2      126.19      101.14     54.26 o 
   8   7   2      117.70       32.63     45.67 o 
   9   7   2       22.83       29.52     52.65 o 
  -8   8   2      220.78      349.26     66.29 o 
  -7   8   2      184.31      209.50     88.24 o 
  -6   8   2     1062.70      958.68     80.94 o 
  -5   8   2      252.66      206.76     44.31 o 
  -4   8   2      462.26      413.84     69.23 o 
  -3   8   2        3.03       23.92     45.29 o 
  -2   8   2      121.71      178.21     48.17 o 
  -1   8   2     1279.22     1324.61     88.77 o 
   0   8   2      460.94      480.51     59.66 o 
   1   8   2      630.47      589.79     77.71 o 
   2   8   2       33.31      571.68    398.18 o 
   3   8   2      274.34      622.07    232.32 o 
   4   8   2      122.15      226.84     59.31 o 
   5   8   2       22.19      108.26     39.03 o 
   6   8   2      212.97      208.06     60.08 o 
   7   8   2      167.06      226.99    102.65 o 
   8   8   2        7.94      126.05     94.66 o 
  -7   9   2       37.84       76.62     88.85 o 
  -6   9   2       15.30       47.58     50.19 o 
  -5   9   2       56.34      -22.97     47.86 o 
  -4   9   2       16.46       36.63     57.00 o 
  -3   9   2       20.48      128.46     61.53 o 
  -2   9   2      116.39      205.08     84.93 o 
  -1   9   2        0.91       83.72    142.51 o 
   0   9   2      131.59      167.86    134.84 o 
   1   9   2        1.71       40.01     48.95 o 
   2   9   2      191.10      254.37     62.84 o 
   3   9   2       19.60        4.13     42.44 o 
   4   9   2       12.67       11.16     55.71 o 
   5   9   2        7.74       10.03     47.70 o 
   6   9   2      180.83      278.65    143.26 o 
   7   9   2       24.23       18.15    104.97 o 
  -6  10   2        0.57       58.00    105.68 o 
  -5  10   2       54.28       -6.24     62.09 o 
  -4  10   2       50.75      101.93     65.76 o 
  -3  10   2       44.38      107.03     91.15 o 
  -2  10   2       17.24      -34.67     50.03 o 
  -1  10   2       47.07      144.85     57.01 o 
   0  10   2        6.29      101.78     74.62 o 
   1  10   2        4.78       97.55    114.76 o 
   2  10   2       28.25       63.24     81.15 o 
   3  10   2        0.28       -0.35     39.92 o 
   4  10   2        6.75       34.76     61.08 o 
   5  10   2       53.13      118.56     72.98 o 
  -3  11   2       25.72      -25.08     54.04 o 
  -2  11   2       35.40      150.20     81.21 o 
  -1  11   2        4.44       26.75     81.76 o 
   0  11   2        0.95       32.34     56.07 o 
   1  11   2        0.48      -17.61     63.85 o 
   2  11   2       40.01        4.76     54.26 o 
 -12   1   3      493.02      443.73    164.04 o 
 -11   1   3       11.93      -19.88     47.42 o 
 -10   1   3       12.01       38.51     31.17 o 
  -9   1   3       21.91       63.90     32.33 o 
  -8   1   3     1069.55     1122.45     43.44 o 
  -7   1   3     1539.31     1489.65     43.00 o 
  -6   1   3      141.33      124.81     18.88 o 
  -5   1   3     1011.87      963.52     26.21 o 
  -4   1   3     1979.36     1903.63     39.65 o 
  -3   1   3     5516.70     5669.08     64.71 o 
  -2   1   3    19842.37    20503.55    144.74 o 
  -1   1   3      281.94      354.41     12.32 o 
   0   1   3    15721.34    16568.31    160.57 o 
   1   1   3     2194.81     2353.13     26.15 o 
   2   1   3      433.83      341.75      9.42 o 
   3   1   3      548.00      599.81     16.95 o 
   4   1   3     2906.76     3107.53     52.42 o 
   5   1   3     2065.91     1999.53     42.21 o 
   6   1   3       26.76       20.13     13.15 o 
   7   1   3     1940.91     1956.47     53.30 o 
   8   1   3      114.98      162.12     23.71 o 
   9   1   3       94.48      207.82     34.52 o 
  10   1   3      608.24      576.76     64.50 o 
  11   1   3        1.37       -3.34     34.53 o 
 -12   2   3      213.90      211.70    102.25 o 
 -11   2   3      395.92      410.10     48.04 o 
 -10   2   3       12.37       66.56     41.16 o 
  -9   2   3     1050.62      948.13     57.47 o 
  -8   2   3      353.91      355.43     27.98 o 
  -7   2   3      868.48      884.84     36.09 o 
  -6   2   3     1407.53     1385.96     48.43 o 
  -5   2   3      168.02      199.90     16.54 o 
  -4   2   3     7378.12     7336.23     84.45 o 
  -3   2   3       27.40       38.04      9.28 o 
  -2   2   3    79096.37    82795.48    390.09 o 
  -1   2   3    14774.54    14437.99    112.69 o 
   0   2   3    19458.13    19757.57    140.43 o 
   1   2   3    11825.77    11658.79     94.11 o 
   2   2   3     7506.37     7697.07     78.07 o 
   3   2   3     4224.43     4200.20     58.33 o 
   4   2   3       27.31      100.18     12.85 o 
   5   2   3      981.25     1033.45     33.42 o 
   6   2   3     1157.61     1223.43     46.75 o 
   7   2   3       16.19       17.40     19.16 o 
   8   2   3     1211.22     1061.74     45.48 o 
   9   2   3      865.87      755.39     54.68 o 
  10   2   3        2.28       -2.46     34.03 o 
  11   2   3      507.49      499.99     88.21 o 
 -12   3   3       26.47       10.90     60.26 o 
 -11   3   3       60.27       50.81     35.73 o 
 -10   3   3      133.00      189.54     43.99 o 
  -9   3   3       68.97      144.22     38.63 o 
  -8   3   3      406.22      441.90     33.32 o 
  -7   3   3       76.99       94.68     29.49 o 
  -6   3   3     3631.47     3835.89     87.84 o 
  -5   3   3      877.34      834.67     30.23 o 
  -4   3   3      207.63      197.77     16.88 o 
  -3   3   3     6351.69     6285.83     82.56 o 
  -2   3   3     1071.05     1199.22     30.82 o 
  -1   3   3      767.64      822.14     34.87 o 
   0   3   3     5281.03     5589.49     76.52 o 
   1   3   3     2332.02     2634.49     40.62 o 
   2   3   3        8.22       -3.10      8.56 o 
   3   3   3     2182.60     2186.33     44.23 o 
   4   3   3     1110.93     1112.43     34.45 o 
   5   3   3      942.24      893.24     33.58 o 
   6   3   3      782.85      783.61     35.27 o 
   7   3   3      488.75      565.66     51.61 o 
   8   3   3        3.74       39.89     40.87 o 
   9   3   3       29.43      137.11     47.16 o 
  10   3   3        2.24      260.56    157.19 o 
  11   3   3        9.32      106.54     70.16 o 
 -11   4   3        0.84      101.72     62.37 o 
 -10   4   3       41.34       19.63     35.12 o 
  -9   4   3        7.39       14.33     28.39 o 
  -8   4   3        1.43       20.45     20.08 o 
  -7   4   3      430.43      442.97     33.67 o 
  -6   4   3       69.17      105.33     21.39 o 
  -5   4   3        3.68       -3.27     12.97 o 
  -4   4   3      913.60      938.00     36.07 o 
  -3   4   3      516.31      506.79     21.34 o 
  -2   4   3      418.10      407.96     21.78 o 
  -1   4   3        2.79       32.19     18.06 o 
   0   4   3      479.90      537.94     26.11 o 
   1   4   3     1770.70     1853.22     36.96 o 
   2   4   3      229.03      233.38     21.75 o 
   3   4   3      984.83     1027.04     33.36 o 
   4   4   3      391.55      440.13     32.26 o 
   5   4   3      485.27      533.29     32.11 o 
   6   4   3       24.38       42.62     26.27 o 
   7   4   3       73.48       88.41     24.41 o 
   8   4   3      298.76      244.59     42.04 o 
   9   4   3       10.49       20.58     37.61 o 
  10   4   3       81.02       72.21     57.43 o 
  11   4   3        0.15      180.83     65.76 o 
 -11   5   3       43.59       86.16     57.77 o 
 -10   5   3      140.18       43.86     42.11 o 
  -9   5   3       64.32      159.44     42.50 o 
  -8   5   3       71.74       63.98     32.07 o 
  -7   5   3       21.75       58.42     33.67 o 
  -6   5   3     4538.07     4676.36     98.91 o 
  -5   5   3     2789.29     2831.64    133.65 o 
  -4   5   3      479.87      417.09     28.25 o 
  -3   5   3     3594.27     3357.10     61.71 o 
  -2   5   3     1152.46     1122.81     42.35 o 
  -1   5   3      168.51      179.97     22.84 o 
   0   5   3     1231.59     1076.44     39.39 o 
   1   5   3      366.54      340.98     21.31 o 
   2   5   3      837.33      816.75     30.22 o 
   3   5   3       56.74       80.52     21.67 o 
   4   5   3      995.62     1005.36     41.10 o 
   5   5   3     1630.92     1597.68     55.50 o 
   6   5   3       42.71       92.95     26.69 o 
   7   5   3     1539.41     1522.23     59.86 o 
   8   5   3      317.45      215.70     44.24 o 
   9   5   3        8.76      130.69     92.17 o 
  10   5   3       21.65       93.88     67.08 o 
 -10   6   3       30.80       61.22     56.75 o 
  -9   6   3      247.68      223.54     45.04 o 
  -8   6   3       80.06      186.51     40.25 o 
  -7   6   3      900.55      813.51     46.72 o 
  -6   6   3     1404.42     1504.78     57.19 o 
  -5   6   3       67.13      100.03     24.24 o 
  -4   6   3     2417.42     2243.71     79.97 o 
  -3   6   3      194.26      193.03     29.66 o 
  -2   6   3     1141.92     1069.20     50.81 o 
  -1   6   3     1157.19     1005.45     45.49 o 
   0   6   3       50.73      113.67     41.97 o 
   1   6   3     1746.17     1663.63     96.46 o 
   2   6   3      722.26      664.65     32.93 o 
   3   6   3     1714.08     1695.61     53.31 o 
   4   6   3     1014.87     1046.96     45.98 o 
   5   6   3      258.47      268.58     43.70 o 
   6   6   3     1119.63     1141.37     56.44 o 
   7   6   3      180.02      190.33     35.70 o 
   8   6   3      302.83      450.45     55.54 o 
   9   6   3      431.73      471.03     89.06 o 
  -9   7   3       20.32       42.54     47.00 o 
  -8   7   3      501.38      425.73     63.35 o 
  -7   7   3      221.47      266.94     50.77 o 
  -6   7   3       59.43       65.31     38.10 o 
  -5   7   3        2.59       18.22     24.66 o 
  -4   7   3      359.24      372.37     38.74 o 
  -3   7   3      290.39      300.93     36.64 o 
  -2   7   3      221.71      196.90     31.21 o 
  -1   7   3      311.95      309.28     47.71 o 
   0   7   3      806.73      786.64     46.43 o 
   1   7   3       19.35       35.21     54.38 o 
   2   7   3      811.57      827.44     54.05 o 
   3   7   3      184.03      167.13     26.62 o 
   4   7   3      144.65      128.26     26.38 o 
   5   7   3       37.68       43.37     27.34 o 
   6   7   3       65.56      108.13     31.32 o 
   7   7   3       36.49      138.31     70.62 o 
   8   7   3        1.49       36.58     46.90 o 
   9   7   3        1.10      110.01     89.39 o 
  -9   8   3       43.33      101.45     84.81 o 
  -8   8   3      175.38      212.09     60.49 o 
  -7   8   3       50.24      -30.05     40.56 o 
  -6   8   3       70.17      117.19     40.76 o 
  -5   8   3        1.87       19.42     45.33 o 
  -4   8   3      211.92      254.39     39.81 o 
  -3   8   3      267.53      297.99     39.57 o 
  -2   8   3       95.57       70.24     36.91 o 
  -1   8   3        4.19       21.53     26.33 o 
   0   8   3       61.57      118.97     44.38 o 
   1   8   3       38.13       71.83     48.74 o 
   2   8   3       83.10       84.79     40.87 o 
   3   8   3      194.53      256.15     52.14 o 
   4   8   3       64.06      103.93     43.83 o 
   5   8   3        1.69      -18.46     41.11 o 
   6   8   3       85.75      225.54     54.92 o 
   7   8   3       38.45      -58.66     58.66 o 
   8   8   3      145.72      105.28     92.95 o 
  -7   9   3      178.56       89.54     69.08 o 
  -6   9   3       15.38      -30.17     51.58 o 
  -5   9   3      211.67      305.55     61.53 o 
  -4   9   3       89.52       70.14     66.10 o 
  -3   9   3      415.28      558.32    144.18 o 
  -2   9   3      331.51      291.25     67.96 o 
  -1   9   3       66.96      125.04     52.17 o 
   0   9   3      308.68      380.13     61.22 o 
   1   9   3        3.52       77.20     58.46 o 
   2   9   3      716.03      569.91     78.49 o 
   3   9   3      362.56      408.76     79.90 o 
   4   9   3       22.34       48.19     83.09 o 
   5   9   3        2.41      114.49     66.56 o 
   6   9   3        0.11       28.67     66.94 o 
  -6  10   3      252.27      228.69     92.58 o 
  -5  10   3       13.43      140.98    225.25 o 
  -4  10   3      137.91      100.58     76.35 o 
  -3  10   3       13.79       31.14     57.35 o 
  -2  10   3      167.08      236.39     94.66 o 
  -1  10   3      155.55      287.97     67.62 o 
   0  10   3      109.04       51.69     74.55 o 
   1  10   3      131.77      163.25     70.56 o 
   2  10   3        2.35       43.37     68.61 o 
   3  10   3      263.34      398.99     78.84 o 
   4  10   3       94.08       62.87     78.47 o 
   5  10   3       44.74       78.03     98.74 o 
  -3  11   3        2.51       30.42     69.19 o 
  -2  11   3        9.46      101.14     88.43 o 
  -1  11   3       66.97      196.44     98.59 o 
   0  11   3        2.18       46.65     68.85 o 
   1  11   3       35.26      106.49     83.97 o 
   2  11   3        9.34       -1.28     60.41 o 
 -12   0   4      108.66       55.15     92.52 o 
 -11   0   4      166.62      170.09     95.01 o 
 -10   0   4      192.14      352.01     72.83 o 
  -9   0   4      396.34      332.32     41.13 o 
  -8   0   4      149.01      139.20     33.13 o 
  -7   0   4     5612.55     5513.83    126.19 o 
  -6   0   4      312.65      406.40     50.83 o 
  -5   0   4      226.70      260.03     22.12 o 
  -4   0   4     4687.81     4326.32     81.37 o 
  -3   0   4       43.21       17.90      8.58 o 
  -2   0   4     2929.79     2815.58     86.90 o 
  -1   0   4     9823.55     9820.59    181.30 o 
   0   0   4    11047.82    11393.50    202.23 o 
   1   0   4      225.98      202.96     16.08 o 
   2   0   4       32.14       53.55      5.79 o 
   3   0   4     6854.55     7076.87     98.24 o 
   4   0   4     3797.87     3716.18    171.31 o 
   5   0   4     3418.25     3448.57    110.59 o 
   6   0   4     3544.51     3493.97     94.00 o 
   7   0   4     1236.19     1287.32     60.86 o 
   8   0   4      331.15      334.55     39.83 o 
   9   0   4      457.97      529.38     98.39 o 
  10   0   4      388.92      432.68    116.71 o 
  11   0   4      443.61      415.99    102.30 o 
 -12   1   4        0.69       -8.18     78.28 o 
 -11   1   4       23.61        4.91     47.71 o 
 -10   1   4      117.03      148.74     34.42 o 
  -9   1   4      124.87      145.93     23.54 o 
  -8   1   4      373.94      405.85     33.39 o 
  -7   1   4       11.88       25.81     14.35 o 
  -6   1   4     1219.45     1136.23     32.50 o 
  -5   1   4      587.93      530.82     26.15 o 
  -4   1   4     3202.72     3184.30     46.92 o 
  -3   1   4     2210.00     2250.01     45.78 o 
  -2   1   4    14222.89    14960.39    119.99 o 
  -1   1   4    17839.90    17735.37    124.97 o 
   0   1   4     1659.09     1808.01     33.14 o 
   1   1   4       94.34      113.85      6.02 o 
   2   1   4     5784.93     5792.28     71.38 o 
   3   1   4      616.85      626.91     18.18 o 
   4   1   4     1177.21     1117.00     40.92 o 
   5   1   4     1437.17     1301.94     36.43 o 
   6   1   4      661.98      718.65     30.50 o 
   7   1   4     1266.63     1254.66     44.62 o 
   8   1   4       15.97       39.61     19.88 o 
   9   1   4      316.56      353.70     41.65 o 
  10   1   4      155.16      120.37     52.52 o 
  11   1   4       10.55      252.66     83.46 o 
 -12   2   4        9.20       63.85     66.21 o 
 -11   2   4       20.48       -1.45     47.00 o 
 -10   2   4        3.50      -17.43     28.04 o 
  -9   2   4      132.00      212.62     36.99 o 
  -8   2   4      310.63      272.95     32.30 o 
  -7   2   4      115.76      116.34     16.86 o 
  -6   2   4      427.88      430.32     31.39 o 
  -5   2   4     1114.50     1076.82     35.51 o 
  -4   2   4      834.53      875.60     23.46 o 
  -3   2   4       30.59       38.92     10.77 o 
  -2   2   4    38772.17    40960.83    231.89 o 
  -1   2   4     4188.18     4127.24     63.94 o 
   0   2   4     3379.11     3561.41     41.10 o 
   1   2   4      164.86      179.81     10.63 o 
   2   2   4      382.95      434.55     23.55 o 
   3   2   4       39.01       26.64     13.71 o 
   4   2   4       22.77       18.65      9.66 o 
   5   2   4       17.47       34.43     16.64 o 
   6   2   4      135.28      151.89     19.43 o 
   7   2   4      107.78       88.68     19.53 o 
   8   2   4        0.50       18.31     39.54 o 
   9   2   4        0.31       52.25     43.55 o 
  10   2   4       46.34       43.10     69.49 o 
  11   2   4       17.66       29.15     60.88 o 
 -12   3   4       76.47      -39.47     68.21 o 
 -11   3   4       96.13      -17.22     43.68 o 
 -10   3   4      172.34      296.20     44.86 o 
  -9   3   4       49.17       67.86     48.18 o 
  -8   3   4       88.05      111.16     32.95 o 
  -7   3   4       35.16       62.17     18.58 o 
  -6   3   4     1642.88     1697.55     56.92 o 
  -5   3   4     4130.92     3976.66     67.75 o 
  -4   3   4     1286.10     1218.80     31.62 o 
  -3   3   4     6340.82     6612.08     79.16 o 
  -2   3   4     1810.18     1869.11     30.92 o 
  -1   3   4      701.04      576.59     23.11 o 
   0   3   4     4813.44     4939.30     52.67 o 
   1   3   4     1358.15     1291.21     34.19 o 
   2   3   4    10644.27    11262.98    118.19 o 
   3   3   4      315.16      335.58     18.54 o 
   4   3   4     1877.59     1736.49     42.35 o 
   5   3   4     1184.09     1090.07     36.75 o 
   6   3   4      824.42      798.78     36.15 o 
   7   3   4      466.89      423.02     37.58 o 
   8   3   4      528.52      561.54     46.80 o 
   9   3   4     1073.14     1072.42     63.95 o 
  10   3   4       32.40       81.27     55.05 o 
  11   3   4       17.64       81.07     81.85 o 
 -11   4   4       16.26       -8.43     37.28 o 
 -10   4   4      117.30      149.39     44.19 o 
  -9   4   4      417.48      479.58     57.66 o 
  -8   4   4       14.92       93.09     33.40 o 
  -7   4   4      101.99      160.38     26.04 o 
  -6   4   4      563.85      555.49     37.90 o 
  -5   4   4     1485.78     1483.91     43.10 o 
  -4   4   4     5202.98     5194.86     82.15 o 
  -3   4   4     3026.58     3085.55     63.77 o 
  -2   4   4    12571.17    12729.14    195.36 o 
  -1   4   4    13161.67    13772.41    185.84 o 
   0   4   4     1420.03     1299.67     40.29 o 
   1   4   4     3677.56     3802.53     59.06 o 
   2   4   4      804.92      890.90     28.25 o 
   3   4   4     7371.30     7228.62    104.50 o 
   4   4   4     2513.26     2633.08     60.66 o 
   5   4   4     1375.99     1342.14     51.96 o 
   6   4   4     1561.26     1556.63     59.17 o 
   7   4   4        0.17       68.20     29.19 o 
   8   4   4     1079.36     1065.45     64.05 o 
   9   4   4      356.66      369.98     70.94 o 
  10   4   4      396.33      292.95     81.61 o 
 -11   5   4      316.32      323.63     78.53 o 
 -10   5   4      138.92      198.92     55.24 o 
  -9   5   4      119.35      185.09     56.23 o 
  -8   5   4      276.83      289.27     42.40 o 
  -7   5   4      146.84      203.46     37.22 o 
  -6   5   4      575.31      507.63     38.95 o 
  -5   5   4       62.19      113.20     20.52 o 
  -4   5   4     1237.24     1179.83     37.78 o 
  -3   5   4      461.39      412.64     20.90 o 
  -2   5   4       52.48       96.29     29.88 o 
  -1   5   4      145.73      146.12     25.54 o 
   0   5   4      670.35      718.41     37.18 o 
   1   5   4      373.36      355.78     25.01 o 
   2   5   4     1653.11     1621.45     43.22 o 
   3   5   4      113.14      157.00     21.88 o 
   4   5   4       26.97       25.63     17.64 o 
   5   5   4      247.15      281.52     32.38 o 
   6   5   4        4.69       75.52     30.49 o 
   7   5   4      129.86      164.72     61.34 o 
   8   5   4       15.46       43.49     41.91 o 
   9   5   4      329.47      333.66     54.69 o 
  10   5   4      271.80      284.70     87.99 o 
 -10   6   4       13.31       68.36     58.71 o 
  -9   6   4      144.91      110.51     51.63 o 
  -8   6   4       79.64      100.60     41.87 o 
  -7   6   4       44.18      126.84     32.86 o 
  -6   6   4      230.72      222.71     37.64 o 
  -5   6   4       49.38       16.09     17.00 o 
  -4   6   4      188.73      214.13     21.56 o 
  -3   6   4        1.12       17.83     34.32 o 
  -2   6   4      340.30      410.24     36.44 o 
  -1   6   4      609.56      586.55     37.95 o 
   0   6   4      734.85      703.57     41.56 o 
   1   6   4        6.27       48.75     26.51 o 
   2   6   4       63.15      100.49     28.88 o 
   3   6   4       46.43       41.67     20.02 o 
   4   6   4        2.42       40.04     32.47 o 
   5   6   4      122.01      166.83     30.90 o 
   6   6   4      262.18      241.75     32.32 o 
   7   6   4      159.09      125.24     41.37 o 
   8   6   4       47.58      148.67     51.94 o 
   9   6   4        1.24      100.47     56.60 o 
 -10   7   4       80.15      100.50     74.11 o 
  -9   7   4       11.87       94.21     54.04 o 
  -8   7   4      141.89      104.13     46.28 o 
  -7   7   4      175.33      244.85     50.64 o 
  -6   7   4      177.68      256.38     40.08 o 
  -5   7   4       56.96      126.25     34.10 o 
  -4   7   4        1.04       29.62     38.27 o 
  -3   7   4      863.67      812.10     50.48 o 
  -2   7   4      180.65      145.76     30.78 o 
  -1   7   4      431.55      420.10     35.99 o 
   0   7   4      199.35      213.22     30.39 o 
   1   7   4      294.32      235.38     31.80 o 
   2   7   4      220.97      297.76     43.31 o 
   3   7   4        0.28       62.10     34.71 o 
   4   7   4      528.78      493.40     43.23 o 
   5   7   4      569.89      657.47     57.04 o 
   6   7   4      128.14      193.62     40.99 o 
   7   7   4      233.53      201.92     48.76 o 
   8   7   4       16.58       -3.23     34.02 o 
  -9   8   4       79.14      119.12     72.62 o 
  -8   8   4        3.62       15.65     56.54 o 
  -7   8   4      200.75      195.57     57.42 o 
  -6   8   4       19.83       39.59     33.72 o 
  -5   8   4      297.74      347.37     62.95 o 
  -4   8   4        3.07       28.97     29.76 o 
  -3   8   4       12.58       42.82     46.48 o 
  -2   8   4      555.21      634.92     73.77 o 
  -1   8   4      154.22      170.48     31.70 o 
   0   8   4     1223.58     1091.20     71.47 o 
   1   8   4      773.79      645.35     77.91 o 
   2   8   4      335.12      310.80     41.13 o 
   3   8   4      823.63      840.71     66.92 o 
   4   8   4      482.38      457.49     47.03 o 
   5   8   4       22.49       22.35     50.47 o 
   6   8   4      125.50      271.89     71.09 o 
   7   8   4       27.99       14.02     55.19 o 
   8   8   4      120.83      112.56     95.55 o 
  -7   9   4        1.40      194.52     77.91 o 
  -6   9   4       57.58       65.35     61.27 o 
  -5   9   4        0.21      131.75     55.91 o 
  -4   9   4        5.07       39.43     56.55 o 
  -3   9   4        0.59       56.17     77.75 o 
  -2   9   4       22.14       67.53     47.33 o 
  -1   9   4      148.36      150.83     52.22 o 
   0   9   4      116.17      106.74     52.68 o 
   1   9   4      478.28      491.55     83.14 o 
   2   9   4     1187.39     1351.72    101.91 o 
   3   9   4      752.06      824.98     84.77 o 
   4   9   4       40.20       76.33     55.65 o 
   5   9   4      168.56      219.40     69.92 o 
   6   9   4       48.79       43.93     63.98 o 
  -6  10   4       25.82       88.96    108.17 o 
  -5  10   4        0.03      -62.23     68.72 o 
  -4  10   4        1.67       20.60     56.44 o 
  -3  10   4       24.02        2.25     49.41 o 
  -2  10   4      101.96      182.79    121.64 o 
  -1  10   4        7.95       18.95     49.84 o 
   0  10   4        0.49      154.58     97.43 o 
   1  10   4      393.09      342.43     74.00 o 
   2  10   4      116.57      175.93     66.56 o 
   3  10   4       75.04       15.27     70.29 o 
   4  10   4      121.36      159.46     94.68 o 
   5  10   4       83.94      -97.50    109.60 o 
  -3  11   4       15.69       97.66     71.59 o 
  -2  11   4        0.19       85.40    105.33 o 
  -1  11   4       82.41      123.65    122.83 o 
   0  11   4      266.38      288.76     95.36 o 
   1  11   4        2.36      -23.94     60.75 o 
 -12   1   5       92.00       40.88     66.52 o 
 -11   1   5      142.63      198.49     66.77 o 
 -10   1   5       41.46       23.18     26.49 o 
  -9   1   5      385.64      366.83     38.62 o 
  -8   1   5     1642.77     1519.86     46.49 o 
  -7   1   5      284.83      270.25     19.34 o 
  -6   1   5     4891.73     4752.54    117.58 o 
  -5   1   5       36.47       29.38      7.00 o 
  -4   1   5      314.24      268.66     20.67 o 
  -3   1   5     3509.06     3602.95     52.87 o 
  -2   1   5       15.97       30.51      5.06 o 
  -1   1   5       29.26       87.36      8.89 o 
   0   1   5     3361.93     3310.07     38.49 o 
   1   1   5     4546.03     4466.20     66.50 o 
   2   1   5       97.62       99.19     15.43 o 
   3   1   5     1129.50     1083.42     34.28 o 
   4   1   5     2984.46     2959.69     51.40 o 
   5   1   5       76.25       80.28     15.01 o 
   6   1   5      509.27      509.74     26.43 o 
   7   1   5     1508.45     1499.32     46.09 o 
   8   1   5     1428.55     1367.70     71.13 o 
   9   1   5      248.04      223.93     51.49 o 
  10   1   5       18.98       40.59     45.89 o 
  11   1   5      362.57      352.62     86.93 o 
 -12   2   5       95.82      275.61     74.12 o 
 -11   2   5       41.85        1.24     51.42 o 
 -10   2   5      587.15      647.95     64.27 o 
  -9   2   5       53.32      121.89     33.56 o 
  -8   2   5     2583.90     2561.67     82.06 o 
  -7   2   5     1341.98     1228.75     55.69 o 
  -6   2   5      291.47      302.07     34.35 o 
  -5   2   5     4273.03     4035.86    128.06 o 
  -4   2   5     1661.25     1631.15     43.50 o 
  -3   2   5     1768.67     1520.55     32.09 o 
  -2   2   5     1781.12     1646.96     26.69 o 
  -1   2   5     6413.96     6610.18     62.92 o 
   0   2   5      448.51      460.56     15.40 o 
   1   2   5     6266.80     6176.91     65.83 o 
   2   2   5     2323.50     2041.16     42.12 o 
   3   2   5     6579.26     6355.23    104.56 o 
   4   2   5       84.91       92.36     11.25 o 
   5   2   5     3873.72     3581.25    110.14 o 
   6   2   5      465.92      464.44     28.81 o 
   7   2   5       36.37        0.90     19.33 o 
   8   2   5     2689.63     2640.67     86.28 o 
   9   2   5       56.96       15.12     45.51 o 
  10   2   5      127.18      223.79     56.07 o 
  11   2   5      142.13      219.68    131.73 o 
 -12   3   5      243.46      168.04     86.53 o 
 -11   3   5      144.85      163.06    117.96 o 
 -10   3   5       13.00       22.15     29.54 o 
  -9   3   5      133.35      227.41     39.85 o 
  -8   3   5      135.32      106.88     26.52 o 
  -7   3   5     2089.36     2168.60     71.17 o 
  -6   3   5     2059.03     2014.24     79.67 o 
  -5   3   5      101.90       84.27     15.05 o 
  -4   3   5        5.87       17.46     11.27 o 
  -3   3   5      546.22      495.88     19.84 o 
  -2   3   5      303.56      392.31     16.04 o 
  -1   3   5     2738.75     2491.92     49.25 o 
   0   3   5      203.34      216.26     16.39 o 
   1   3   5     1395.07     1365.51     29.88 o 
   2   3   5     4240.42     4405.08     72.13 o 
   3   3   5       43.10       42.68     12.54 o 
   4   3   5       10.38       22.31     19.27 o 
   5   3   5      170.62      181.94     25.79 o 
   6   3   5     2388.80     2389.04     76.56 o 
   7   3   5     3643.73     3473.50     98.18 o 
   8   3   5     1503.60     1371.94     69.46 o 
   9   3   5       71.14       82.98     35.66 o 
  10   3   5      128.78      306.00     77.25 o 
  11   3   5        0.53       98.20     86.56 o 
 -11   4   5       25.24       45.84     42.89 o 
 -10   4   5       12.07        3.02     36.21 o 
  -9   4   5      172.80      227.95     40.73 o 
  -8   4   5      131.92      148.81     34.33 o 
  -7   4   5      642.62      715.28     47.55 o 
  -6   4   5       37.48       62.33     21.24 o 
  -5   4   5     1262.19     1144.50     38.10 o 
  -4   4   5     1453.84     1416.44     37.41 o 
  -3   4   5      216.08      338.29     20.16 o 
  -2   4   5     4657.90     4867.39     84.47 o 
  -1   4   5     1368.83     1545.13     44.41 o 
   0   4   5        7.45       15.76     10.00 o 
   1   4   5      135.07      163.16     19.76 o 
   2   4   5      153.38      186.45     17.55 o 
   3   4   5       73.36       66.02     17.18 o 
   4   4   5       75.32      119.03     25.51 o 
   5   4   5       23.70       16.74     26.90 o 
   6   4   5       46.74       98.46     22.48 o 
   7   4   5       23.13       52.11     34.56 o 
   8   4   5       22.43       72.66     34.58 o 
   9   4   5       29.15       40.48     41.41 o 
  10   4   5      170.60      287.93    129.43 o 
 -11   5   5      287.41      460.87    250.51 o 
 -10   5   5       16.58       57.43    110.13 o 
  -9   5   5       76.83       -2.47     37.09 o 
  -8   5   5      355.16      376.03     48.60 o 
  -7   5   5      857.42      923.47     54.14 o 
  -6   5   5        5.90       69.74     24.41 o 
  -5   5   5        1.55       55.34     36.85 o 
  -4   5   5     1534.98     1444.27     41.79 o 
  -3   5   5     1588.39     1496.21     52.71 o 
  -2   5   5      106.30      134.43     22.68 o 
  -1   5   5     1901.74     1799.83     60.81 o 
   0   5   5      650.40      734.47     37.92 o 
   1   5   5      714.16      650.22     29.64 o 
   2   5   5      480.38      504.56     27.11 o 
   3   5   5       85.05       97.08     29.67 o 
   4   5   5     1227.28     1238.37     46.09 o 
   5   5   5       20.63       22.18     28.02 o 
   6   5   5      397.51      408.63     37.52 o 
   7   5   5      985.70      903.51     61.97 o 
   8   5   5        0.92       69.24     41.84 o 
   9   5   5       68.30       88.60     44.45 o 
  10   5   5       20.79        5.60     42.58 o 
 -10   6   5      550.65      511.79     88.41 o 
  -9   6   5       64.82       50.41     42.84 o 
  -8   6   5      602.77      571.26     64.61 o 
  -7   6   5      732.64      703.44     50.78 o 
  -6   6   5        0.35       19.47     20.25 o 
  -5   6   5      196.82      274.82     40.84 o 
  -4   6   5      458.78      495.75     39.11 o 
  -3   6   5      889.42      798.05     45.09 o 
  -2   6   5      765.16      661.37     42.64 o 
  -1   6   5      349.50      362.49     33.28 o 
   0   6   5      513.48      447.01     37.67 o 
   1   6   5      941.73      973.62     56.86 o 
   2   6   5     1097.25     1068.92     54.39 o 
   3   6   5     1179.32     1170.94     45.42 o 
   4   6   5       59.25       81.59     23.13 o 
   5   6   5      836.02      914.49     49.86 o 
   6   6   5      228.26      250.25     50.30 o 
   7   6   5      167.94      234.32     45.09 o 
   8   6   5      330.75      307.04     58.37 o 
   9   6   5        5.85       15.60     53.68 o 
 -10   7   5        0.84       38.13     65.46 o 
  -9   7   5       50.51      207.98     75.36 o 
  -8   7   5       24.88       37.85     62.25 o 
  -7   7   5      126.58      246.55     85.16 o 
  -6   7   5       63.05       29.83     30.31 o 
  -5   7   5       38.98       78.64     31.12 o 
  -4   7   5      551.94      534.13     47.76 o 
  -3   7   5       45.12       75.91     37.07 o 
  -2   7   5       32.17       83.63     28.61 o 
  -1   7   5      143.73      242.11     34.69 o 
   0   7   5       11.78      -10.19     22.42 o 
   1   7   5      623.02      544.92     53.29 o 
   2   7   5        6.08       -1.39     28.81 o 
   3   7   5       31.71       45.45     29.49 o 
   4   7   5      406.80      387.80     42.36 o 
   5   7   5      184.82      229.14     41.83 o 
   6   7   5       49.43       29.94     34.15 o 
   7   7   5      171.32      155.90     47.49 o 
   8   7   5       10.24      217.06     53.00 o 
  -9   8   5       26.73      -11.57     46.20 o 
  -8   8   5       34.59      148.32     59.63 o 
  -7   8   5       51.29       89.96     49.71 o 
  -6   8   5        8.59      113.14     51.35 o 
  -5   8   5       47.80       68.95     34.84 o 
  -4   8   5       17.12       41.07     33.12 o 
  -3   8   5        4.95      115.78     81.56 o 
  -2   8   5      186.47      186.48     39.17 o 
  -1   8   5       83.36      101.98     31.63 o 
   0   8   5       49.41       66.03     34.14 o 
   1   8   5       13.02       39.66     43.57 o 
   2   8   5       50.34      181.40     46.25 o 
   3   8   5       55.58       85.12     39.68 o 
   4   8   5      488.34      459.33     47.31 o 
   5   8   5      247.56      191.50     43.49 o 
   6   8   5       35.27       26.93     53.24 o 
   7   8   5       90.74      -39.37     55.28 o 
  -7   9   5       21.01       -8.45     48.60 o 
  -6   9   5      241.31      224.99     76.54 o 
  -5   9   5       11.91      132.44     83.80 o 
  -4   9   5      247.21      187.87     69.59 o 
  -3   9   5      157.80      145.63     83.92 o 
  -2   9   5       10.14       30.82     45.50 o 
  -1   9   5      135.00      200.96     59.64 o 
   0   9   5       13.50       31.75    123.48 o 
   1   9   5      100.47       67.30     47.21 o 
   2   9   5       74.47      119.52     77.30 o 
   3   9   5      249.00      235.69     58.43 o 
   4   9   5      466.44      427.60     83.79 o 
   5   9   5      174.25      301.40     96.94 o 
   6   9   5       24.76      105.71     71.62 o 
  -6  10   5        7.94       62.48     83.48 o 
  -5  10   5       23.43      134.03    167.96 o 
  -4  10   5        0.24       64.50     75.42 o 
  -3  10   5      134.67       77.87     63.17 o 
  -2  10   5      142.62      190.93    165.78 o 
  -1  10   5       50.78       47.57     52.59 o 
   0  10   5       35.54       36.73     54.70 o 
   1  10   5      128.47      170.03     79.73 o 
   2  10   5      111.20      279.40     86.43 o 
   3  10   5      276.14      239.57    116.44 o 
   4  10   5       89.35      108.60     75.51 o 
  -2  11   5       39.24       -1.01     50.07 o 
  -1  11   5        4.67       60.21     56.65 o 
   0  11   5       51.62       21.96     54.67 o 
   1  11   5       19.17       26.51     59.40 o 
 -12   0   6       61.71      277.20    128.10 o 
 -11   0   6      359.99      437.18     90.03 o 
 -10   0   6      289.33      320.79     76.87 o 
  -9   0   6       49.92       -8.46     20.43 o 
  -8   0   6     1862.77     1679.79     76.18 o 
  -7   0   6     1453.31     1366.37     54.35 o 
  -6   0   6     2840.65     2826.23     68.83 o 
  -5   0   6      197.49      151.73     19.84 o 
  -4   0   6      677.68      641.35     53.90 o 
  -3   0   6     7292.36     7060.92    103.26 o 
  -2   0   6    17897.88    18511.68    179.62 o 
  -1   0   6    12840.97    13349.98    144.95 o 
   0   0   6     5304.34     5348.07    107.54 o 
   1   0   6     3259.37     3182.48     76.96 o 
   2   0   6       78.46      163.32     26.24 o 
   3   0   6     3671.50     3462.77     93.99 o 
   4   0   6     3518.97     3333.70     67.20 o 
   5   0   6     2323.05     2130.79     60.16 o 
   6   0   6       86.50      134.16     35.06 o 
   7   0   6     2429.29     2266.90    123.43 o 
   8   0   6      238.76      290.87     71.60 o 
   9   0   6       58.80       -3.69     72.95 o 
  10   0   6     1307.79     1206.98    122.78 o 
  11   0   6       52.69       -8.90     88.60 o 
 -12   1   6        7.11       14.85     46.42 o 
 -11   1   6      167.53      209.80     75.21 o 
 -10   1   6      176.68      268.92     56.11 o 
  -9   1   6      256.79      216.63     32.54 o 
  -8   1   6        0.18       22.50     39.70 o 
  -7   1   6     2492.07     2304.69     80.61 o 
  -6   1   6     1754.00     1749.97     48.78 o 
  -5   1   6     1023.69     1006.02     40.50 o 
  -4   1   6     3974.19     4045.16     63.68 o 
  -3   1   6     2672.09     2838.39     47.17 o 
  -2   1   6     1989.11     2059.11     29.09 o 
  -1   1   6      303.16      359.21     15.99 o 
   0   1   6      455.23      429.71     17.64 o 
   1   1   6     5999.71     6102.21     54.42 o 
   2   1   6      446.75      558.18     22.19 o 
   3   1   6     4270.53     4128.06     68.49 o 
   4   1   6      909.63      792.01     29.01 o 
   5   1   6       13.36       15.67     20.55 o 
   6   1   6     1770.83     1736.98     57.40 o 
   7   1   6       44.67       69.85     37.59 o 
   8   1   6       28.33       18.24     33.16 o 
   9   1   6      192.44      246.02     51.52 o 
  10   1   6       25.65      103.35     52.29 o 
  11   1   6      177.24      273.78     83.26 o 
 -12   2   6        1.60       38.49     66.59 o 
 -11   2   6        6.75       -0.22     35.70 o 
 -10   2   6       15.95        4.29     29.62 o 
  -9   2   6      319.91      262.68     36.75 o 
  -8   2   6      317.14      274.29     35.94 o 
  -7   2   6      126.48       93.69     26.27 o 
  -6   2   6        1.79       37.24     24.50 o 
  -5   2   6      448.29      444.87     26.78 o 
  -4   2   6     1072.76     1232.15     37.27 o 
  -3   2   6     1332.05     1368.30     37.90 o 
  -2   2   6      286.34      241.78     11.97 o 
  -1   2   6      180.17      225.48     12.59 o 
   0   2   6      280.47      276.56     13.70 o 
   1   2   6      198.60      261.79     23.65 o 
   2   2   6      268.99      225.09     15.99 o 
   3   2   6      687.02      756.55     30.10 o 
   4   2   6      474.08      397.46     24.77 o 
   5   2   6        7.79       10.90     13.40 o 
   6   2   6       18.03       66.30     27.88 o 
   7   2   6       34.19       24.09     30.10 o 
   8   2   6      270.06      259.83     37.82 o 
   9   2   6      173.30      140.80     69.90 o 
  10   2   6        0.28      -39.97     69.87 o 
  11   2   6        6.83      125.97    112.31 o 
 -12   3   6        2.56      275.77    133.08 o 
 -11   3   6       41.01       82.30     49.89 o 
 -10   3   6      107.87      150.76     47.41 o 
  -9   3   6      304.95      336.50     50.86 o 
  -8   3   6      393.65      400.44     53.03 o 
  -7   3   6     1623.74     1723.36     66.39 o 
  -6   3   6     3563.25     3526.46     84.07 o 
  -5   3   6      710.65      684.17     25.24 o 
  -4   3   6    11295.06    11461.39    123.57 o 
  -3   3   6      146.98      127.49     11.90 o 
  -2   3   6       11.45       50.89     10.53 o 
  -1   3   6      847.46      818.50     20.86 o 
   0   3   6       37.97       52.80      9.99 o 
   1   3   6     1917.28     1721.48     35.28 o 
   2   3   6     2635.92     2947.61     50.48 o 
   3   3   6     8941.70     9464.69    115.31 o 
   4   3   6      331.79      291.88     18.81 o 
   5   3   6      532.36      471.08     37.51 o 
   6   3   6     1915.13     2056.36     71.47 o 
   7   3   6     1222.60     1271.05     62.26 o 
   8   3   6       19.03       47.52     32.65 o 
   9   3   6       16.31       77.06     45.25 o 
  10   3   6       10.55       30.04     42.35 o 
 -12   4   6      115.35      375.13    314.20 o 
 -11   4   6      184.77      217.70    123.78 o 
 -10   4   6      642.33      675.00     65.77 o 
  -9   4   6      121.19      137.73     39.18 o 
  -8   4   6     2480.35     2470.88    100.62 o 
  -7   4   6     1421.39     1521.20     70.45 o 
  -6   4   6      853.72      774.71     33.52 o 
  -5   4   6     2179.05     2141.38     51.98 o 
  -4   4   6     3601.60     3634.99     64.64 o 
  -3   4   6     8996.90     8762.08    103.53 o 
  -2   4   6     2691.61     2652.07     72.26 o 
  -1   4   6     1639.03     1650.64     48.25 o 
   0   4   6     5509.30     5294.21     83.32 o 
   1   4   6      469.30      434.72     23.99 o 
   2   4   6       53.41       40.69     24.58 o 
   3   4   6      721.12      667.86     37.86 o 
   4   4   6     2471.19     2454.46     66.85 o 
   5   4   6      910.99      825.36     43.63 o 
   6   4   6       15.04       16.51     23.48 o 
   7   4   6     1070.84     1150.46     64.75 o 
   8   4   6      117.40       99.91     34.60 o 
   9   4   6       70.30      107.31     47.50 o 
  10   4   6      222.37      263.84     80.07 o 
 -11   5   6       86.06       75.48     66.00 o 
 -10   5   6      178.40      230.56     50.43 o 
  -9   5   6      330.67      334.82     47.43 o 
  -8   5   6        3.37       74.95    134.15 o 
  -7   5   6        6.86       36.55     41.05 o 
  -6   5   6      997.39      932.07     42.76 o 
  -5   5   6      620.37      585.46     36.53 o 
  -4   5   6      573.85      570.17     29.71 o 
  -3   5   6      400.15      409.60     34.74 o 
  -2   5   6      171.80      181.57     26.04 o 
  -1   5   6      420.35      458.47     47.16 o 
   0   5   6       29.20       54.40     35.08 o 
   1   5   6     2113.64     2038.46     69.63 o 
   2   5   6      326.05      297.46     36.12 o 
   3   5   6       32.22       32.35     20.60 o 
   4   5   6      342.94      375.45     29.53 o 
   5   5   6       26.98       97.13     25.30 o 
   6   5   6        9.43      -34.12     34.12 o 
   7   5   6      114.81      112.68     39.57 o 
   8   5   6      287.70      301.00     48.88 o 
   9   5   6      169.60      273.34     74.61 o 
 -10   6   6       86.47       30.26     54.48 o 
  -9   6   6       21.96       74.56     37.84 o 
  -8   6   6      118.77      151.71     49.19 o 
  -7   6   6      494.75      397.04     42.84 o 
  -6   6   6      404.42      336.91     31.92 o 
  -5   6   6       40.11      112.43     43.14 o 
  -4   6   6       84.60      125.64     28.50 o 
  -3   6   6      111.61       94.76     28.78 o 
  -2   6   6      226.98      297.96     33.26 o 
  -1   6   6      227.63      294.44     34.87 o 
   0   6   6       80.72      156.42     31.44 o 
   1   6   6       34.01        8.22     24.66 o 
   2   6   6        4.81       15.90     27.39 o 
   3   6   6       18.17       34.49     19.61 o 
   4   6   6      125.80      132.90     26.79 o 
   5   6   6        7.63        8.21     21.35 o 
   6   6   6      228.89      221.49     45.01 o 
   7   6   6       99.97      145.97     42.61 o 
   8   6   6       28.61       38.56     54.32 o 
   9   6   6        4.87       73.20     74.92 o 
 -10   7   6       15.34      206.34     73.92 o 
  -9   7   6      219.53      239.68     69.85 o 
  -8   7   6        9.46       35.22     44.58 o 
  -7   7   6      360.93      449.01     64.86 o 
  -6   7   6      457.30      479.41     46.06 o 
  -5   7   6      245.69      282.27     40.84 o 
  -4   7   6      590.32      669.77     49.81 o 
  -3   7   6      357.87      382.84     44.18 o 
  -2   7   6      368.18      369.83     52.39 o 
  -1   7   6      266.86      278.88     64.16 o 
   0   7   6       23.65       24.06     28.71 o 
   1   7   6      366.13      417.29     43.70 o 
   2   7   6        0.28       34.55     28.61 o 
   3   7   6      167.16      236.77     36.88 o 
   4   7   6      430.30      375.45     60.11 o 
   5   7   6      405.23      429.13     58.93 o 
   6   7   6      413.17      534.54     63.44 o 
   7   7   6        1.37       64.37     47.88 o 
   8   7   6      245.21      256.99     66.04 o 
  -9   8   6       46.45       71.97     55.19 o 
  -8   8   6      444.95      428.21     74.50 o 
  -7   8   6        9.18       39.60     42.92 o 
  -6   8   6      208.19      259.74    102.77 o 
  -5   8   6      213.48      294.23     62.09 o 
  -4   8   6        4.92       41.33     37.81 o 
  -3   8   6      571.36      570.98     51.81 o 
  -2   8   6      185.69      276.35     41.87 o 
  -1   8   6      448.90      411.92     43.39 o 
   0   8   6      470.64      520.78     48.37 o 
   1   8   6      194.33      178.78     36.19 o 
   2   8   6      393.15      377.21     45.62 o 
   3   8   6       44.53       32.03     31.09 o 
   4   8   6       98.72      178.93     41.68 o 
   5   8   6      660.04      641.65     72.03 o 
   6   8   6        5.58       44.02     54.81 o 
   7   8   6      142.84      192.15     81.92 o 
  -7   9   6      204.37      175.38     73.20 o 
  -6   9   6        3.75       61.02     57.49 o 
  -5   9   6       29.97       70.92     46.35 o 
  -4   9   6      167.78      292.39     68.25 o 
  -3   9   6       11.66      108.10    106.75 o 
  -2   9   6      110.11       51.86     48.14 o 
  -1   9   6      348.94      340.01     61.10 o 
   0   9   6      183.18      283.84     58.03 o 
   1   9   6        2.29       74.80     52.66 o 
   2   9   6        0.33       46.71     40.82 o 
   3   9   6       21.74       58.13     57.84 o 
   4   9   6        4.38      129.27     65.11 o 
   5   9   6       27.52      102.09     84.28 o 
   6   9   6        3.98      -22.24     76.49 o 
  -6  10   6        1.71      -16.89     72.59 o 
  -5  10   6      167.11      278.23    206.56 o 
  -4  10   6       65.68      -21.40     57.24 o 
  -3  10   6       78.26       91.99    109.81 o 
  -2  10   6      139.10      168.83     67.13 o 
  -1  10   6       94.16      206.95     73.70 o 
   0  10   6       88.73      153.04     61.88 o 
   1  10   6      112.42       64.17     93.13 o 
   2  10   6      368.50      330.47    123.27 o 
   3  10   6      164.84      193.69     72.04 o 
   4  10   6        6.50      -31.39     71.04 o 
  -2  11   6      116.27       37.99     63.46 o 
  -1  11   6       30.33      130.99     93.68 o 
   0  11   6      151.69        1.66     49.04 o 
 -12   1   7      147.04      174.09     81.67 o 
 -11   1   7       16.90      159.51    130.59 o 
 -10   1   7       39.14       49.84     42.32 o 
  -9   1   7      312.53      260.32     30.56 o 
  -8   1   7     1119.53     1080.45     48.04 o 
  -7   1   7     2518.23     2560.20     66.76 o 
  -6   1   7        9.35       30.89     16.13 o 
  -5   1   7     3366.45     3338.63     62.90 o 
  -4   1   7     3768.82     3774.12     63.91 o 
  -3   1   7      130.18      136.54     15.16 o 
  -2   1   7     1871.23     1829.22     30.75 o 
  -1   1   7       17.32       25.52      9.18 o 
   0   1   7     2799.07     2676.76     37.85 o 
   1   1   7     6689.49     6791.37     68.11 o 
   2   1   7     2715.51     2896.73     73.86 o 
   3   1   7     3878.13     3635.41     69.62 o 
   4   1   7      184.99      224.73     22.54 o 
   5   1   7     1019.48      944.22     42.86 o 
   6   1   7      501.55      478.28     35.01 o 
   7   1   7      676.46      643.15     82.36 o 
   8   1   7       32.83      143.22     51.46 o 
   9   1   7       29.16       92.16     53.06 o 
  10   1   7      358.99      446.57     72.36 o 
 -12   2   7        2.21       93.47    132.19 o 
 -11   2   7      249.64      286.54     54.95 o 
 -10   2   7      143.48      151.93     44.29 o 
  -9   2   7      137.01       87.60     30.38 o 
  -8   2   7     1379.71     1387.92     60.95 o 
  -7   2   7        1.98       40.16     27.27 o 
  -6   2   7     1918.06     1734.23     52.58 o 
  -5   2   7     1497.20     1638.93     69.36 o 
  -4   2   7      763.47      729.83     28.37 o 
  -3   2   7    16418.49    17374.78    137.45 o 
  -2   2   7        0.76       13.49      8.07 o 
  -1   2   7     3643.38     3663.65     49.84 o 
   0   2   7      463.52      409.52     16.88 o 
   1   2   7     4119.94     4263.69     60.70 o 
   2   2   7    22321.89    23941.43    239.92 o 
   3   2   7      187.34      214.02     19.80 o 
   4   2   7     2380.96     2398.40     59.69 o 
   5   2   7     1886.02     1915.66     57.67 o 
   6   2   7      647.39      625.30     40.85 o 
   7   2   7     1279.32     1301.63     57.19 o 
   8   2   7      249.71      232.10     59.86 o 
   9   2   7      818.80      818.73     73.59 o 
  10   2   7      215.52      260.02     65.11 o 
 -12   3   7      117.97      160.84    107.52 o 
 -11   3   7        2.13       23.82     50.79 o 
 -10   3   7       97.13       58.33     51.41 o 
  -9   3   7      460.22      463.27     62.45 o 
  -8   3   7     1287.53     1329.99     64.99 o 
  -7   3   7       16.45       10.11     20.28 o 
  -6   3   7      600.67      642.69     38.81 o 
  -5   3   7     1511.62     1623.84     49.66 o 
  -4   3   7     5678.99     5509.30    103.61 o 
  -3   3   7       28.04       23.33     11.89 o 
  -2   3   7     4702.95     5036.07     75.76 o 
  -1   3   7     1433.95     1304.27     32.13 o 
   0   3   7     1354.77     1210.23     29.87 o 
   1   3   7     4751.98     4983.42     70.67 o 
   2   3   7       66.65       90.32     14.01 o 
   3   3   7      600.30      518.39     23.25 o 
   4   3   7       62.47       69.20     19.41 o 
   5   3   7      269.28      293.43     33.26 o 
   6   3   7      344.58      369.95     65.32 o 
   7   3   7      268.04      335.40     50.83 o 
   8   3   7     1248.32      994.58     62.65 o 
   9   3   7      176.69      245.75     59.50 o 
  10   3   7      103.94      201.47     68.70 o 
 -12   4   7       20.85       39.90     59.62 o 
 -11   4   7        6.71      154.96     76.37 o 
 -10   4   7        3.39       48.16     38.52 o 
  -9   4   7       42.80       63.93     35.37 o 
  -8   4   7      857.63      855.65     57.40 o 
  -7   4   7      621.46      666.39     47.10 o 
  -6   4   7       14.19       76.32     31.30 o 
  -5   4   7      210.40      190.67     22.39 o 
  -4   4   7     4247.79     4411.47     75.19 o 
  -3   4   7      537.43      482.67     24.41 o 
  -2   4   7     3507.36     3700.76     76.10 o 
  -1   4   7       84.17      100.07     19.80 o 
   0   4   7      372.44      399.86     19.72 o 
   1   4   7      732.28      753.00     33.50 o 
   2   4   7      703.31      760.93     30.85 o 
   3   4   7       12.96       51.63     15.14 o 
   4   4   7      553.70      495.41     33.46 o 
   5   4   7       44.16       36.11     35.59 o 
   6   4   7        1.76       42.41     29.06 o 
   7   4   7       54.23      111.60     66.99 o 
   8   4   7       10.42      106.99     39.52 o 
   9   4   7        9.16       45.47     70.24 o 
  10   4   7      111.21      111.24     61.50 o 
 -11   5   7       27.16       16.19     39.87 o 
 -10   5   7       29.93       36.80     37.35 o 
  -9   5   7      545.74      557.19     57.20 o 
  -8   5   7        1.12       13.58     28.39 o 
  -7   5   7      412.94      520.18     51.85 o 
  -6   5   7      960.45      879.72     46.31 o 
  -5   5   7      512.04      510.91     30.10 o 
  -4   5   7     2442.60     2183.64    101.31 o 
  -3   5   7       39.24       62.57     22.55 o 
  -2   5   7     1892.07     1801.65     57.79 o 
  -1   5   7      640.81      517.99     34.37 o 
   0   5   7     3088.96     3064.39     78.90 o 
   1   5   7      973.31      948.69     34.28 o 
   2   5   7       15.52       62.34     18.17 o 
   3   5   7     1486.55     1440.77     55.91 o 
   4   5   7       21.60       11.20     16.83 o 
   5   5   7      778.25      833.61     51.43 o 
   6   5   7     1463.77     1393.54     72.04 o 
   7   5   7       62.87      263.11     88.68 o 
   8   5   7      162.87      195.48     47.38 o 
   9   5   7        2.28      161.61    196.24 o 
 -10   6   7       37.09       95.59     62.05 o 
  -9   6   7      210.50      195.71     54.39 o 
  -8   6   7      249.58      285.22     44.76 o 
  -7   6   7       25.00       33.62     34.11 o 
  -6   6   7      515.30      467.77     63.04 o 
  -5   6   7      385.80      344.57     37.02 o 
  -4   6   7     1604.93     1514.25     61.40 o 
  -3   6   7     3392.73     3319.77     92.94 o 
  -2   6   7        3.64       85.05     36.97 o 
  -1   6   7     2612.63     2543.61     77.10 o 
   0   6   7      541.26      529.77     43.32 o 
   1   6   7      297.67      359.99     37.99 o 
   2   6   7     1223.82     1213.02     50.35 o 
   3   6   7       43.69       78.94     21.74 o 
   4   6   7      531.72      450.31     35.85 o 
   5   6   7      259.21      288.24     39.19 o 
   6   6   7      422.20      381.81     49.93 o 
   7   6   7      351.92      398.47     54.31 o 
   8   6   7       18.06       61.91     70.00 o 
   9   6   7      265.09      170.11     99.14 o 
 -10   7   7       11.47       40.43     52.51 o 
  -9   7   7       25.62       45.09     49.70 o 
  -8   7   7      114.77      232.49     58.25 o 
  -7   7   7      109.68      196.97     51.70 o 
  -6   7   7       58.61       74.10     60.41 o 
  -5   7   7      150.18      228.52     37.88 o 
  -4   7   7        2.75       24.68     29.74 o 
  -3   7   7       99.40      147.79     46.77 o 
  -2   7   7      389.93      416.30     43.30 o 
  -1   7   7       21.41       21.75     40.47 o 
   0   7   7      680.22      772.47     53.12 o 
   1   7   7      533.15      456.72     44.01 o 
   2   7   7       78.84      104.60     35.58 o 
   3   7   7      679.24      667.01     52.66 o 
   4   7   7        2.24       32.85     30.89 o 
   5   7   7        8.20      -28.97     41.45 o 
   6   7   7       79.63       65.52     36.27 o 
   7   7   7        6.69       78.14     53.25 o 
   8   7   7      103.64       55.24     53.88 o 
  -9   8   7        0.11       29.05     51.81 o 
  -8   8   7      108.41      206.72     76.84 o 
  -7   8   7       84.82      194.09     70.00 o 
  -6   8   7        8.80       98.22     83.26 o 
  -5   8   7       13.65       -5.91     28.12 o 
  -4   8   7       28.35       53.47     34.21 o 
  -3   8   7       89.80      132.86     38.81 o 
  -2   8   7       56.98       45.61     32.92 o 
  -1   8   7      149.13      218.12     39.27 o 
   0   8   7        8.59       43.68     35.29 o 
   1   8   7        0.30       46.72     35.84 o 
   2   8   7        0.70      110.54     72.86 o 
   3   8   7      178.82      160.57     44.12 o 
   4   8   7        1.11       -2.14     30.97 o 
   5   8   7        2.21       -1.74     33.06 o 
   6   8   7       59.86       77.52     55.19 o 
   7   8   7        2.27       76.32     83.15 o 
  -7   9   7      442.29      465.71    176.14 o 
  -6   9   7        2.96       72.75     55.90 o 
  -5   9   7       31.95       49.52     44.70 o 
  -4   9   7      205.57      264.21     56.45 o 
  -3   9   7       42.59       67.93     41.23 o 
  -2   9   7      266.80      255.55     73.14 o 
  -1   9   7       40.47       66.74     52.70 o 
   0   9   7       74.72      128.83     56.10 o 
   1   9   7       88.99       49.59     46.46 o 
   2   9   7      305.57      265.61     67.17 o 
   3   9   7      777.67      752.07     84.08 o 
   4   9   7        0.98      135.93     72.38 o 
   5   9   7      214.78      242.63     87.60 o 
  -5  10   7       27.41      149.07    149.81 o 
  -4  10   7       17.47       26.45     56.59 o 
  -3  10   7      253.34      214.61     70.09 o 
  -2  10   7        2.58      194.39     68.57 o 
  -1  10   7       86.25       81.97     59.78 o 
   0  10   7      597.97      641.86    110.32 o 
   1  10   7       35.91       39.47     66.09 o 
   2  10   7      231.88      163.40     69.39 o 
   3  10   7        4.26       36.06     64.30 o 
   4  10   7      137.03      -29.35     60.87 o 
  -1  11   7       20.60      -45.32     63.75 o 
 -12   0   8      115.08      248.02    126.32 o 
 -11   0   8        6.87       -5.34     69.03 o 
 -10   0   8        0.13       58.19     55.10 o 
  -9   0   8     1256.67     1230.13     99.30 o 
  -8   0   8     1197.25     1040.18     93.38 o 
  -7   0   8     2675.87     2510.12    215.04 o 
  -6   0   8     2305.77     1941.80    121.95 o 
  -5   0   8      254.38      292.86     30.03 o 
  -4   0   8     5004.40     5067.69     82.61 o 
  -3   0   8     6573.61     6901.28    103.79 o 
  -2   0   8      416.01      428.33     23.89 o 
  -1   0   8    11922.56    12210.72    228.84 o 
   0   0   8     2406.55     2526.63     86.93 o 
   1   0   8    14057.73    13948.89    154.93 o 
   2   0   8     2531.14     2443.74    119.13 o 
   3   0   8        7.05       12.42      6.05 o 
   4   0   8    10592.17    10639.66    367.22 o 
   5   0   8     1603.60     1397.87     95.36 o 
   6   0   8     5285.27     5370.93    196.09 o 
   7   0   8      345.05      338.49     94.30 o 
   8   0   8        3.27       -1.76     41.88 o 
   9   0   8      777.10      774.84    103.21 o 
  10   0   8        0.17       17.94     62.09 o 
 -12   1   8       53.77      181.37     92.49 o 
 -11   1   8       45.78      125.35     70.23 o 
 -10   1   8      287.56      252.00     63.93 o 
  -9   1   8        1.17       41.12     40.73 o 
  -8   1   8      621.40      602.29     38.01 o 
  -7   1   8      395.86      407.27     74.14 o 
  -6   1   8       24.34       32.18     20.63 o 
  -5   1   8     1123.44     1084.27     34.98 o 
  -4   1   8     1491.82     1503.79     39.30 o 
  -3   1   8     2803.12     2548.75     36.48 o 
  -2   1   8      103.59       89.71     10.33 o 
  -1   1   8        6.34       13.61     11.34 o 
   0   1   8     2212.64     2181.81     35.82 o 
   1   1   8      420.79      384.73     13.54 o 
   2   1   8      902.15      856.53     35.08 o 
   3   1   8     1389.87     1323.50     38.73 o 
   4   1   8      147.40      161.55     18.80 o 
   5   1   8     6894.45     6438.94    181.24 o 
   6   1   8      166.44      155.78     24.41 o 
   7   1   8      306.94      246.74     47.63 o 
   8   1   8      619.54      545.44     58.63 o 
   9   1   8       15.16      -45.63     48.63 o 
  10   1   8      132.61      156.79     97.55 o 
 -12   2   8        1.53       41.37     71.14 o 
 -11   2   8       31.25       11.11     55.47 o 
 -10   2   8      167.88      136.56     77.57 o 
  -9   2   8      572.97      488.13     46.12 o 
  -8   2   8       22.96       29.71     30.69 o 
  -7   2   8      165.39      208.92     27.33 o 
  -6   2   8      200.60      234.83     24.26 o 
  -5   2   8       63.78       61.38     17.95 o 
  -4   2   8     7487.22     8053.52    128.76 o 
  -3   2   8      655.41      814.22     21.50 o 
  -2   2   8     1649.14     1843.77     40.45 o 
  -1   2   8        5.72       21.22     12.23 o 
   0   2   8      130.28      164.60     16.42 o 
   1   2   8     1615.72     1655.38     46.25 o 
   2   2   8     1153.76     1369.26     40.79 o 
   3   2   8       17.04       37.68     17.42 o 
   4   2   8        0.20       23.67     16.68 o 
   5   2   8       50.29       61.84     34.33 o 
   6   2   8      112.32      145.76     34.42 o 
   7   2   8      113.73      145.17     33.55 o 
   8   2   8      255.49      261.34     48.08 o 
   9   2   8        5.74       19.45     42.42 o 
  10   2   8        7.87       33.77     72.61 o 
 -12   3   8      223.15      270.59    105.15 o 
 -11   3   8        6.91       62.60     65.75 o 
 -10   3   8      816.72      781.67     74.89 o 
  -9   3   8       19.11       81.23     46.41 o 
  -8   3   8      118.68      178.13     34.14 o 
  -7   3   8      574.28      595.37     42.43 o 
  -6   3   8        2.67       32.10     22.48 o 
  -5   3   8     4280.98     4353.28     89.37 o 
  -4   3   8        9.88       16.76     11.83 o 
  -3   3   8       10.03       20.14     10.99 o 
  -2   3   8        9.58       15.95      9.13 o 
  -1   3   8      155.85      171.92     15.06 o 
   0   3   8     2129.21     2158.79     42.48 o 
   1   3   8      403.56      406.12     20.57 o 
   2   3   8     2801.53     2747.65     65.08 o 
   3   3   8     1762.53     1812.09     56.03 o 
   4   3   8       11.02       24.32     30.08 o 
   5   3   8     1689.56     1661.59     63.57 o 
   6   3   8       97.86      141.11     32.18 o 
   7   3   8       34.06       76.03     30.70 o 
   8   3   8      913.27      960.85     79.40 o 
   9   3   8      264.07      296.51     67.58 o 
  10   3   8      110.00      167.49     62.80 o 
 -12   4   8      196.51       90.61     63.39 o 
 -11   4   8      212.79      210.47     57.62 o 
 -10   4   8      225.15      200.95     68.98 o 
  -9   4   8     1580.47     1672.72     75.32 o 
  -8   4   8      503.69      570.87     49.38 o 
  -7   4   8        3.80       50.10     24.74 o 
  -6   4   8      853.58      804.21     44.12 o 
  -5   4   8       10.80       21.32     13.04 o 
  -4   4   8      144.75      153.96     16.10 o 
  -3   4   8      335.25      417.34     29.53 o 
  -2   4   8     1283.48     1180.35     41.26 o 
  -1   4   8     7311.56     7527.56    120.36 o 
   0   4   8      127.73      166.36     16.47 o 
   1   4   8     3499.23     3606.40     69.04 o 
   2   4   8      709.05      674.67     28.80 o 
   3   4   8       24.33       43.99     16.15 o 
   4   4   8     1274.06     1316.57     57.49 o 
   5   4   8       57.82       90.01     36.58 o 
   6   4   8      404.58      450.61     46.92 o 
   7   4   8      388.69      403.73     44.77 o 
   8   4   8      211.25      229.59     57.86 o 
   9   4   8      317.87      304.29    100.56 o 
 -11   5   8       54.90      123.84     68.36 o 
 -10   5   8       43.39       65.73     44.79 o 
  -9   5   8      302.93      292.82     46.43 o 
  -8   5   8      237.56      300.66     41.95 o 
  -7   5   8      159.19      204.78     33.51 o 
  -6   5   8       12.58       44.05     23.81 o 
  -5   5   8     1164.33     1116.77     75.88 o 
  -4   5   8       12.20       -0.70     17.16 o 
  -3   5   8      701.38      623.03     37.76 o 
  -2   5   8      245.40      275.13     30.67 o 
  -1   5   8        1.15        2.83     17.05 o 
   0   5   8     2463.29     2567.82     79.73 o 
   1   5   8     2275.24     2097.35     63.38 o 
   2   5   8      202.49      164.60     24.27 o 
   3   5   8      282.61      265.19     25.68 o 
   4   5   8      383.16      363.40     27.96 o 
   5   5   8      607.12      722.92     54.01 o 
   6   5   8     1088.42     1018.32     66.98 o 
   7   5   8        0.78       51.17     34.66 o 
   8   5   8       76.62       68.70     39.62 o 
   9   5   8        1.75       52.34     87.68 o 
 -10   6   8       69.28      195.83     58.66 o 
  -9   6   8       16.10       91.96     69.72 o 
  -8   6   8      144.28      185.78     51.87 o 
  -7   6   8       49.70       75.73     42.61 o 
  -6   6   8      420.02      352.66     52.71 o 
  -5   6   8      148.24      156.63     30.36 o 
  -4   6   8       90.71       75.11     27.55 o 
  -3   6   8       87.05       72.75     31.46 o 
  -2   6   8       77.73      100.50     31.19 o 
  -1   6   8       51.75       83.78     29.19 o 
   0   6   8      289.55      361.06     39.14 o 
   1   6   8        6.46       47.85     27.19 o 
   2   6   8       60.18      101.81     20.36 o 
   3   6   8       15.39       52.57     29.28 o 
   4   6   8        0.30        5.58     17.67 o 
   5   6   8       98.19       90.80     35.33 o 
   6   6   8       25.65       30.10     32.01 o 
   7   6   8      102.15      126.85     44.73 o 
   8   6   8       14.00        9.44     39.49 o 
 -10   7   8       81.71      189.08     72.47 o 
  -9   7   8        8.04       88.62     85.31 o 
  -8   7   8      172.85      238.87     58.48 o 
  -7   7   8      210.08      149.23     48.37 o 
  -6   7   8        4.48       10.18     42.35 o 
  -5   7   8      278.65      302.21     41.47 o 
  -4   7   8      230.40      193.14     34.91 o 
  -3   7   8      201.22      289.93     40.27 o 
  -2   7   8      860.62      886.02     58.61 o 
  -1   7   8      123.16      178.44     40.01 o 
   0   7   8     1378.51     1376.59     70.69 o 
   1   7   8      407.48      430.78     44.80 o 
   2   7   8      581.74      574.53     51.94 o 
   3   7   8      935.97      914.61     60.23 o 
   4   7   8        1.82        8.72     27.65 o 
   5   7   8      578.00      580.91     68.33 o 
   6   7   8       12.56       -3.02     34.28 o 
   7   7   8       71.17       89.50     58.71 o 
   8   7   8       12.28      101.30     71.93 o 
  -9   8   8       43.05       68.87     58.09 o 
  -8   8   8       57.95       83.25     53.81 o 
  -7   8   8       74.37       78.13     48.44 o 
  -6   8   8      148.25      191.47     61.33 o 
  -5   8   8        0.04      112.47     64.88 o 
  -4   8   8      136.98       90.11     56.73 o 
  -3   8   8       84.26      183.86     38.96 o 
  -2   8   8      101.37      144.85     41.05 o 
  -1   8   8      491.48      518.59     51.71 o 
   0   8   8      323.93      381.93     46.62 o 
   1   8   8     1159.61     1154.35     78.49 o 
   2   8   8      765.81      776.97     66.31 o 
   3   8   8      164.75      226.47     58.09 o 
   4   8   8     1022.17      937.73     79.22 o 
   5   8   8        3.97       36.74     54.05 o 
   6   8   8      114.05      157.17     59.92 o 
  -7   9   8      144.73       91.46     85.19 o 
  -6   9   8      178.34      107.69     61.10 o 
  -5   9   8      119.96      265.29     56.73 o 
  -4   9   8        0.79      -12.31     32.29 o 
  -3   9   8       16.17       44.61     65.54 o 
  -2   9   8        0.64      108.52     50.43 o 
  -1   9   8      148.27      196.97     46.04 o 
   0   9   8        5.70       27.20     43.62 o 
   1   9   8      187.34      288.84     63.93 o 
   2   9   8       37.04       78.06    106.80 o 
   3   9   8        5.16       31.48     72.00 o 
   4   9   8       85.90       12.16     56.59 o 
   5   9   8       17.49       36.35     64.26 o 
  -5  10   8        2.17       -4.27     54.06 o 
  -4  10   8        2.50       29.90     67.35 o 
  -3  10   8       53.07      131.57     75.01 o 
  -2  10   8        4.22       -8.84     51.44 o 
  -1  10   8       28.42       57.75     54.10 o 
   0  10   8       18.50       35.33     54.70 o 
   1  10   8       46.77      113.41     66.36 o 
   2  10   8        0.03      153.96     86.54 o 
   3  10   8      161.24       22.93     65.76 o 
 -12   1   9        3.52       13.08     64.34 o 
 -11   1   9      214.72      354.51     67.56 o 
 -10   1   9       98.14      145.33     79.71 o 
  -9   1   9      839.23      929.05    109.78 o 
  -8   1   9     2412.50     2179.09     96.63 o 
  -7   1   9       17.94       59.36     19.88 o 
  -6   1   9     1107.92     1078.72     40.11 o 
  -5   1   9     1766.18     1690.31     46.39 o 
  -4   1   9      341.91      476.65     24.72 o 
  -3   1   9     2362.93     2329.97     38.59 o 
  -2   1   9      480.20      439.05     19.14 o 
  -1   1   9     2224.55     2071.18     38.77 o 
   0   1   9       47.92       26.90     10.14 o 
   1   1   9     3741.77     3963.07     58.53 o 
   2   1   9     1580.78     1600.75     40.85 o 
   3   1   9     2298.00     2159.69     65.32 o 
   4   1   9     4964.86     4566.32    140.64 o 
   5   1   9     2572.20     2257.97    115.67 o 
   6   1   9     4953.26     4811.89    140.67 o 
   7   1   9       24.93       71.42     35.45 o 
   8   1   9        0.79       43.25     39.82 o 
   9   1   9        4.43       -9.54     41.40 o 
  10   1   9       38.11       50.93     53.64 o 
 -12   2   9      283.94      435.00    108.02 o 
 -11   2   9       77.41       96.24     75.72 o 
 -10   2   9     1088.18     1037.86     76.45 o 
  -9   2   9     2756.96     2652.94    125.68 o 
  -8   2   9      289.20      268.10     34.89 o 
  -7   2   9      814.35      808.28     49.59 o 
  -6   2   9     1031.15      943.19     42.68 o 
  -5   2   9      612.63      481.53     28.15 o 
  -4   2   9     2122.91     1838.44     48.86 o 
  -3   2   9     2136.95     2321.67     41.99 o 
  -2   2   9     3821.41     3793.71     57.00 o 
  -1   2   9     1791.86     1836.79     38.03 o 
   0   2   9     1014.23     1039.10     28.48 o 
   1   2   9     5990.82     5663.62     72.48 o 
   2   2   9     1408.69     1458.00     43.39 o 
   3   2   9     3181.08     3177.22     71.82 o 
   4   2   9     1353.05     1367.40     49.41 o 
   5   2   9      100.26      198.40     41.05 o 
   6   2   9     1107.57      976.54     48.83 o 
   7   2   9       70.45       81.69     40.41 o 
   8   2   9      573.26      674.01     71.50 o 
   9   2   9      259.49      376.23     70.74 o 
  10   2   9       63.22      164.83     71.44 o 
 -12   3   9        2.78      -25.26     98.92 o 
 -11   3   9      270.97      302.79    111.20 o 
 -10   3   9      354.86      393.29     72.39 o 
  -9   3   9       62.16       60.16     31.07 o 
  -8   3   9     2356.41     2261.53     87.31 o 
  -7   3   9       32.22       94.44     26.48 o 
  -6   3   9       97.92      113.41     24.95 o 
  -5   3   9      771.38      810.74     39.98 o 
  -4   3   9      162.57      194.69     15.08 o 
  -3   3   9      285.74      218.46     15.91 o 
  -2   3   9      830.55      786.31     25.88 o 
  -1   3   9     2589.15     2683.14     49.34 o 
   0   3   9      840.97      823.82     49.78 o 
   1   3   9       40.75       75.98     17.95 o 
   2   3   9      893.60      909.97     28.53 o 
   3   3   9      419.47      388.31     32.92 o 
   4   3   9      635.15      660.03     40.70 o 
   5   3   9      287.39      285.64     37.67 o 
   6   3   9      220.70      229.42     34.26 o 
   7   3   9      568.19      570.86     48.61 o 
   8   3   9        2.70       71.50     98.21 o 
   9   3   9      109.38      206.03     61.75 o 
  10   3   9      113.28      121.43     66.56 o 
 -12   4   9       20.06      114.53     92.08 o 
 -11   4   9       32.62      -14.21     58.91 o 
 -10   4   9       41.87       64.77     50.91 o 
  -9   4   9      381.02      395.45     52.22 o 
  -8   4   9        5.39       -0.24     21.42 o 
  -7   4   9      115.74      145.16     44.58 o 
  -6   4   9      730.81      728.72     43.54 o 
  -5   4   9       42.71       41.29     13.87 o 
  -4   4   9       36.46       59.05     21.91 o 
  -3   4   9       27.19       25.79     10.71 o 
  -2   4   9      135.68      169.97     16.73 o 
  -1   4   9        6.19       14.35     12.91 o 
   0   4   9     1103.44     1142.92     35.71 o 
   1   4   9        8.27       35.12     13.67 o 
   2   4   9       86.34       97.23     18.36 o 
   3   4   9      182.98      178.96     20.08 o 
   4   4   9        2.92       36.74     25.31 o 
   5   4   9      174.27      193.41     37.95 o 
   6   4   9        3.03       -9.21     24.09 o 
   7   4   9      143.41      192.24     38.66 o 
   8   4   9       87.94      125.01     54.28 o 
   9   4   9        0.90       64.41     54.66 o 
 -11   5   9      104.38      175.48     94.63 o 
 -10   5   9      376.43      301.99     55.12 o 
  -9   5   9        8.25      -11.00     30.22 o 
  -8   5   9      668.17      746.14     56.43 o 
  -7   5   9       35.09       66.66     30.92 o 
  -6   5   9     1559.38     1329.51     58.12 o 
  -5   5   9     1474.83     1454.61     70.00 o 
  -4   5   9       39.71       42.63     27.68 o 
  -3   5   9      606.72      646.61     44.08 o 
  -2   5   9       46.52       55.40     22.90 o 
  -1   5   9     1376.45     1398.54     55.98 o 
   0   5   9       14.82       33.04     22.64 o 
   1   5   9      236.03      203.82     25.83 o 
   2   5   9     2449.52     2389.71     61.67 o 
   3   5   9      143.97      185.70     22.88 o 
   4   5   9      744.89      750.17     48.76 o 
   5   5   9      283.38      262.34     39.30 o 
   6   5   9      283.47      324.78     43.42 o 
   7   5   9      763.94      792.40     62.69 o 
   8   5   9       12.86      -23.90     50.63 o 
   9   5   9       50.07       53.03     58.86 o 
 -10   6   9      318.98      263.63     77.93 o 
  -9   6   9      276.07      401.18     80.40 o 
  -8   6   9       10.05       64.68     46.76 o 
  -7   6   9      814.56      811.59     68.78 o 
  -6   6   9        2.18      125.55     77.90 o 
  -5   6   9     1012.74      926.06     54.84 o 
  -4   6   9     1785.16     1754.91     68.14 o 
  -3   6   9        0.83       42.45     25.62 o 
  -2   6   9      816.43      826.79     58.57 o 
  -1   6   9      247.23      281.78     36.84 o 
   0   6   9      120.87      192.30     35.71 o 
   1   6   9      957.13      943.44     55.40 o 
   2   6   9      158.56      170.59     37.56 o 
   3   6   9      661.92      615.41     38.02 o 
   4   6   9      171.09      220.05     38.11 o 
   5   6   9        4.67       56.28     34.81 o 
   6   6   9      449.23      431.78     53.67 o 
   7   6   9       70.02      134.57     51.25 o 
   8   6   9      498.60      597.45     85.07 o 
 -10   7   9       18.29       14.83     50.47 o 
  -9   7   9      158.83      186.47     65.12 o 
  -8   7   9       37.36       90.01     59.71 o 
  -7   7   9       58.55       30.71     47.42 o 
  -6   7   9      188.68      236.33     55.68 o 
  -5   7   9       32.48       95.78     34.10 o 
  -4   7   9        9.04       56.52     31.49 o 
  -3   7   9      575.87      556.67     48.49 o 
  -2   7   9       50.62       76.35     32.15 o 
  -1   7   9       53.11       60.84     30.27 o 
   0   7   9       18.24      106.29     33.18 o 
   1   7   9        3.53      -22.77     29.81 o 
   2   7   9       54.44       49.08     32.68 o 
   3   7   9        3.39       58.13     31.97 o 
   4   7   9        3.93      191.65    115.11 o 
   5   7   9      323.75      337.32     64.05 o 
   6   7   9       73.10       43.23     48.02 o 
   7   7   9        3.86      -28.97     45.25 o 
  -9   8   9       18.60       23.75     49.91 o 
  -8   8   9        6.79       76.99     69.36 o 
  -7   8   9       69.59      122.19     55.32 o 
  -6   8   9       60.12       -1.94     36.83 o 
  -5   8   9       71.86       39.55     42.16 o 
  -4   8   9        5.00       71.55     35.15 o 
  -3   8   9      147.96      191.40     44.44 o 
  -2   8   9        2.16       22.73     34.91 o 
  -1   8   9        1.28       18.13     31.58 o 
   0   8   9      145.92      124.44     53.11 o 
   1   8   9      578.91      596.78     57.98 o 
   2   8   9      217.17      194.31     43.28 o 
   3   8   9      134.14      132.83     40.42 o 
   4   8   9        7.98       21.59     57.27 o 
   5   8   9       51.64       46.85     51.56 o 
   6   8   9        0.23        1.41     38.94 o 
  -7   9   9       15.18       14.97     53.28 o 
  -6   9   9       64.63       -2.54     37.54 o 
  -5   9   9      219.23      328.15     63.71 o 
  -4   9   9       25.86       24.19     37.19 o 
  -3   9   9      244.77      247.99     56.62 o 
  -2   9   9       20.50       82.44     42.02 o 
  -1   9   9       62.00      119.05     45.67 o 
   0   9   9      220.04      245.33     49.24 o 
   1   9   9        4.86      129.41     56.79 o 
   2   9   9       47.93      133.07     87.16 o 
   3   9   9       55.44       46.78     76.70 o 
   4   9   9       54.29      -52.67     62.34 o 
   5   9   9      106.58      117.08     80.85 o 
  -5  10   9       59.39      108.26     69.63 o 
  -4  10   9      332.65      204.60     86.03 o 
  -3  10   9       15.40      186.33     92.91 o 
  -2  10   9      119.00      103.04     65.48 o 
  -1  10   9       39.48      101.34     83.38 o 
   0  10   9       26.53      118.26     65.07 o 
   1  10   9       26.16       26.68     50.09 o 
   2  10   9       87.13      111.14     96.26 o 
   3  10   9      215.38      215.81     94.36 o 
 -12   0  10      337.33      234.14    137.71 o 
 -11   0  10      228.98      276.13    125.25 o 
 -10   0  10      570.48      503.87    131.30 o 
  -9   0  10      824.24      896.06     85.91 o 
  -8   0  10     1235.45     1154.93     94.78 o 
  -7   0  10     2216.54     2389.49    121.32 o 
  -6   0  10      126.48      172.07     39.38 o 
  -5   0  10    10921.26    10360.00    241.60 o 
  -4   0  10     2545.17     2756.23     63.75 o 
  -3   0  10       53.20       56.09     16.89 o 
  -2   0  10    10249.87    10068.71    183.02 o 
  -1   0  10      767.57      862.64     37.20 o 
   0   0  10    29434.63    32914.44    464.19 o 
   1   0  10     6242.73     6155.00    129.60 o 
   2   0  10       55.36       38.08     14.34 o 
   3   0  10     5847.73     5690.87    179.77 o 
   4   0  10      190.68      179.57     47.26 o 
   5   0  10     2566.02     2763.19    137.94 o 
   6   0  10      316.01      208.42     67.34 o 
   7   0  10      185.65      182.48     59.30 o 
   8   0  10      774.37      876.09    113.73 o 
   9   0  10       83.61      187.12     85.78 o 
  10   0  10       44.87       94.28    135.22 o 
 -12   1  10        2.12      -48.75    104.97 o 
 -11   1  10      162.41      152.94     53.47 o 
 -10   1  10      537.44      556.48     87.92 o 
  -9   1  10      105.00      131.13     59.34 o 
  -8   1  10        2.75        4.12     17.23 o 
  -7   1  10      451.38      435.40     32.43 o 
  -6   1  10     1589.67     1596.75     48.45 o 
  -5   1  10     2032.18     2216.00     55.67 o 
  -4   1  10     2185.76     2328.02     53.01 o 
  -3   1  10     1582.03     1484.54     33.76 o 
  -2   1  10      237.28      243.44     17.55 o 
  -1   1  10     8704.51     8965.99    102.35 o 
   0   1  10      366.74      369.81     18.15 o 
   1   1  10       12.89       46.27      8.04 o 
   2   1  10     2449.71     2393.93     54.25 o 
   3   1  10        0.37       15.52     18.34 o 
   4   1  10      899.45      788.32     44.43 o 
   5   1  10      213.66      238.71     43.59 o 
   6   1  10     1439.24     1377.99     78.42 o 
   7   1  10      452.25      478.77     59.57 o 
   8   1  10        1.62       43.82     43.25 o 
   9   1  10      374.73      351.33     65.83 o 
  10   1  10      154.73      163.49     68.81 o 
 -12   2  10       15.22       -3.16     61.61 o 
 -11   2  10        1.92       89.33     74.98 o 
 -10   2  10      476.36      304.64     78.65 o 
  -9   2  10      110.83      255.88    200.87 o 
  -8   2  10      104.61      151.05     27.81 o 
  -7   2  10      142.97      170.68     26.06 o 
  -6   2  10       14.82      -16.62     17.61 o 
  -5   2  10      474.12      562.47     31.95 o 
  -4   2  10      937.27     1117.67     38.59 o 
  -3   2  10        1.03       17.73      9.90 o 
  -2   2  10      655.68      586.94     23.19 o 
  -1   2  10      102.90       59.81     13.56 o 
   0   2  10      509.40      546.28     22.63 o 
   1   2  10      629.69      625.60     22.52 o 
   2   2  10      641.37      806.66     39.03 o 
   3   2  10      345.65      309.35     25.95 o 
   4   2  10        7.29        9.52     15.91 o 
   5   2  10       62.24       95.21     23.22 o 
   6   2  10       25.36       19.12     29.73 o 
   7   2  10        0.32      118.44     51.89 o 
   8   2  10      241.71      260.11     59.87 o 
   9   2  10      132.32      113.39     58.09 o 
  10   2  10       57.84       24.07     53.61 o 
 -12   3  10        0.64       66.79    108.17 o 
 -11   3  10      559.97      456.87     87.49 o 
 -10   3  10       45.08       14.55     43.16 o 
  -9   3  10        7.54       47.04     31.24 o 
  -8   3  10      631.86      571.90     69.82 o 
  -7   3  10       60.25       18.59     22.28 o 
  -6   3  10     1987.96     2000.27     66.66 o 
  -5   3  10      194.61      214.57     24.04 o 
  -4   3  10      803.13      809.30     34.98 o 
  -3   3  10     1649.80     1670.65     39.13 o 
  -2   3  10       61.92       82.76     13.50 o 
  -1   3  10     2856.51     2809.19     53.23 o 
   0   3  10     1031.39      993.76     32.18 o 
   1   3  10      413.22      291.71     20.65 o 
   2   3  10     2294.09     2165.53     75.89 o 
   3   3  10     1282.35     1290.33     53.04 o 
   4   3  10      564.50      572.05     38.36 o 
   5   3  10      144.35      142.14     32.58 o 
   6   3  10      642.33      617.36     45.39 o 
   7   3  10      524.10      442.89     60.51 o 
   8   3  10      269.32      254.75     62.35 o 
   9   3  10      145.80      105.65     56.08 o 
 -12   4  10       39.67       30.53     50.91 o 
 -11   4  10       38.93       67.43     60.31 o 
 -10   4  10      200.64      189.12     57.14 o 
  -9   4  10      108.61      229.46     45.33 o 
  -8   4  10       17.69       91.20     31.34 o 
  -7   4  10     1417.13     1450.90     62.05 o 
  -6   4  10      308.73      296.51     33.41 o 
  -5   4  10     2645.52     2603.98     72.51 o 
  -4   4  10      233.28      211.36     28.30 o 
  -3   4  10       61.78       71.79     21.14 o 
  -2   4  10     3391.08     3437.93    101.05 o 
  -1   4  10       48.57       66.26     16.53 o 
   0   4  10     5489.65     5637.21     91.19 o 
   1   4  10      630.30      645.58     29.73 o 
   2   4  10      676.73      679.28     35.22 o 
   3   4  10     1999.50     2041.49     68.25 o 
   4   4  10       41.28       49.30     28.59 o 
   5   4  10      332.70      289.58     41.29 o 
   6   4  10      630.80      726.77     54.82 o 
   7   4  10      714.95      698.06     60.09 o 
   8   4  10      763.48      758.62     98.71 o 
   9   4  10       35.67       56.70     64.49 o 
 -11   5  10      115.98       43.29     81.47 o 
 -10   5  10        0.67       43.48     40.05 o 
  -9   5  10      121.21      181.87     47.02 o 
  -8   5  10       31.99      -17.16     27.56 o 
  -7   5  10       13.22        3.62     33.13 o 
  -6   5  10     2335.67     2232.26     76.27 o 
  -5   5  10      157.15      160.38     22.76 o 
  -4   5  10      992.21      941.21     46.04 o 
  -3   5  10      440.99      455.86     48.71 o 
  -2   5  10       84.56      101.98     28.55 o 
  -1   5  10     1598.39     1569.55     60.61 o 
   0   5  10      237.70      217.79     22.60 o 
   1   5  10     1003.11     1003.20     45.15 o 
   2   5  10      222.15      307.77     45.04 o 
   3   5  10        0.04       47.96     18.10 o 
   4   5  10      270.04      286.02     40.83 o 
   5   5  10       70.03      141.81     36.73 o 
   6   5  10       91.77       70.87     38.11 o 
   7   5  10      184.99      249.13     50.08 o 
   8   5  10       14.58      -13.87     50.41 o 
 -10   6  10      107.03      125.82     76.37 o 
  -9   6  10      239.97      223.26     59.91 o 
  -8   6  10       53.62      217.70     53.25 o 
  -7   6  10        0.34      127.70     54.42 o 
  -6   6  10      835.17      788.02     64.33 o 
  -5   6  10      523.76      468.30     42.83 o 
  -4   6  10      434.17      431.51     40.72 o 
  -3   6  10      394.45      411.08     43.06 o 
  -2   6  10      439.08      467.94     46.32 o 
  -1   6  10      108.17      172.20     34.33 o 
   0   6  10      393.58      469.21     45.77 o 
   1   6  10        0.08       23.14     27.98 o 
   2   6  10       73.88       70.89     29.96 o 
   3   6  10      235.13      248.04     28.40 o 
   4   6  10       12.20       15.53     47.78 o 
   5   6  10       20.56       -4.41     31.22 o 
   6   6  10        7.58      133.06     60.75 o 
   7   6  10       10.82       19.05     39.38 o 
   8   6  10        0.31      -13.55     58.09 o 
 -10   7  10       26.92       17.84     51.05 o 
  -9   7  10      339.40      459.20     77.78 o 
  -8   7  10      368.87      376.34     64.96 o 
  -7   7  10       25.37      -17.83     40.99 o 
  -6   7  10      721.84      772.46     74.65 o 
  -5   7  10      202.42      265.01     41.38 o 
  -4   7  10      338.70      315.49     43.32 o 
  -3   7  10     1326.50     1329.67     94.25 o 
  -2   7  10      284.69      284.03     40.93 o 
  -1   7  10      442.50      496.91     48.43 o 
   0   7  10        5.34      -12.66     25.98 o 
   1   7  10     1272.05     1346.62     72.08 o 
   2   7  10      102.36      144.37     36.82 o 
   3   7  10       60.86       76.27     37.13 o 
   4   7  10     1733.61     1753.24    106.27 o 
   5   7  10      152.55      160.52     54.15 o 
   6   7  10        1.85      119.25     56.49 o 
   7   7  10        3.21       14.45     51.14 o 
  -8   8  10      271.04      231.54     63.49 o 
  -7   8  10      166.16      155.77     60.53 o 
  -6   8  10        7.80       -6.41     38.31 o 
  -5   8  10     1042.23      790.98    103.70 o 
  -4   8  10      719.24      556.83     55.64 o 
  -3   8  10        4.27       91.45     92.52 o 
  -2   8  10      663.88      827.47     65.31 o 
  -1   8  10       59.87       85.88     37.70 o 
   0   8  10      119.59      135.13     43.36 o 
   1   8  10        7.69       36.23     43.55 o 
   2   8  10      284.72      273.93     45.07 o 
   3   8  10      853.21      801.80    120.13 o 
   4   8  10       33.49      112.67     57.11 o 
   5   8  10      300.17      401.35     79.61 o 
   6   8  10      108.78      175.09    103.67 o 
  -7   9  10       26.89       36.84     51.68 o 
  -6   9  10        1.32       80.35     54.58 o 
  -5   9  10        5.02       -8.42     45.06 o 
  -4   9  10       29.41        7.49     35.39 o 
  -3   9  10        5.19       93.68     67.98 o 
  -2   9  10       13.19       97.29     44.04 o 
  -1   9  10       88.35       60.25     43.25 o 
   0   9  10       64.22      113.80     49.74 o 
   1   9  10        2.68       37.25     46.45 o 
   2   9  10        3.02        9.57     40.19 o 
   3   9  10       12.82        9.31     53.04 o 
   4   9  10      207.86      197.11     82.27 o 
  -5  10  10       12.07       66.87     84.47 o 
  -4  10  10       51.29       99.48     76.08 o 
  -3  10  10        1.78       62.43     59.21 o 
  -2  10  10        6.04       90.68     57.20 o 
  -1  10  10       27.58       -1.37     44.80 o 
   0  10  10       14.01       14.32     51.13 o 
   1  10  10       27.60      178.62     67.80 o 
   2  10  10       13.33       35.68     61.23 o 
 -12   1  11       44.40      160.23     67.28 o 
 -11   1  11       40.93      135.46     78.45 o 
 -10   1  11      795.06      752.63     82.77 o 
  -9   1  11       39.33      114.14     48.42 o 
  -8   1  11        5.38      -33.57     33.57 o 
  -7   1  11      703.13      634.89     44.52 o 
  -6   1  11     1378.16     1385.26     46.78 o 
  -5   1  11       72.03      145.84     21.30 o 
  -4   1  11     1147.20     1101.58     27.81 o 
  -3   1  11     3739.92     3605.06     58.01 o 
  -2   1  11     3573.26     3488.59     58.19 o 
  -1   1  11     1752.00     1791.37     40.66 o 
   0   1  11     1194.74     1340.62     32.22 o 
   1   1  11     1942.86     1745.48     54.82 o 
   2   1  11      483.53      422.58     23.59 o 
   3   1  11     1185.52     1008.64     69.40 o 
   4   1  11     3606.27     3681.50    113.94 o 
   5   1  11      852.83      843.11     62.11 o 
   6   1  11     2168.74     2057.01     97.26 o 
   7   1  11       51.61      161.68     49.17 o 
   8   1  11       36.81       27.29     37.52 o 
   9   1  11       86.46       95.38     50.31 o 
 -12   2  11       53.43       23.01     65.39 o 
 -11   2  11      213.35      342.58     99.26 o 
 -10   2  11      418.28      588.98    100.62 o 
  -9   2  11        1.73      102.48     88.60 o 
  -8   2  11      291.77      342.91     50.59 o 
  -7   2  11     1569.01     1619.19     70.80 o 
  -6   2  11      719.07      745.40     40.18 o 
  -5   2  11     1306.96     1087.90     42.25 o 
  -4   2  11      205.46      223.32     24.32 o 
  -3   2  11     6449.76     6195.79    123.39 o 
  -2   2  11      438.21      468.52     23.22 o 
  -1   2  11      141.33      177.82     21.65 o 
   0   2  11     7707.03     7645.17    126.35 o 
   1   2  11     1804.20     1798.21     38.89 o 
   2   2  11     3886.18     3648.31     79.30 o 
   3   2  11     1721.12     1681.18     62.67 o 
   4   2  11      375.70      344.21     40.54 o 
   5   2  11      661.88      652.06     40.62 o 
   6   2  11       34.08      133.16     46.65 o 
   7   2  11     1289.68     1162.95     80.47 o 
   8   2  11      649.83      710.32     78.74 o 
   9   2  11      304.28      304.28     72.31 o 
 -12   3  11       86.87       92.74     99.63 o 
 -11   3  11        7.74       29.45     55.58 o 
 -10   3  11      116.49      108.17     53.83 o 
  -9   3  11      463.44      453.89     47.84 o 
  -8   3  11       20.49       32.47     29.01 o 
  -7   3  11      764.70      820.77     52.12 o 
  -6   3  11      259.57      246.79     32.98 o 
  -5   3  11      145.69      158.21     26.37 o 
  -4   3  11      155.17      109.57     14.13 o 
  -3   3  11      854.72      894.88     29.96 o 
  -2   3  11     1936.64     1944.59     45.58 o 
  -1   3  11     2324.41     2252.41     51.35 o 
   0   3  11      226.30      223.21     20.42 o 
   1   3  11      878.95      931.01     33.21 o 
   2   3  11      155.88      150.46     14.22 o 
   3   3  11      961.21     1024.17     46.77 o 
   4   3  11      580.85      603.36     41.79 o 
   5   3  11        0.35       12.88     21.49 o 
   6   3  11      371.57      376.73     42.53 o 
   7   3  11       56.61       75.32     47.24 o 
   8   3  11       55.78      101.57     55.58 o 
   9   3  11       98.12       46.74     54.19 o 
 -11   4  11       30.76       53.56     51.04 o 
 -10   4  11       30.23       73.65     38.42 o 
  -9   4  11        0.24      -17.99     32.57 o 
  -8   4  11       87.25       52.16     39.86 o 
  -7   4  11      219.19      193.95     34.26 o 
  -6   4  11      503.65      488.39     39.60 o 
  -5   4  11        3.16       16.00     20.60 o 
  -4   4  11      140.81      156.95     19.63 o 
  -3   4  11      190.15      190.16     19.34 o 
  -2   4  11      162.96      162.23     29.62 o 
  -1   4  11       87.07       72.43     26.63 o 
   0   4  11       71.48       97.65     20.55 o 
   1   4  11       15.64      112.05     60.45 o 
   2   4  11        2.54        1.15     31.05 o 
   3   4  11        9.87       56.39     37.08 o 
   4   4  11       62.26       84.80     36.13 o 
   5   4  11        0.41      111.73     42.30 o 
   6   4  11        8.52       -2.24     23.02 o 
   7   4  11       72.39      100.61     46.60 o 
   8   4  11       37.51       73.64     57.67 o 
   9   4  11       18.64       -1.09     62.71 o 
 -11   5  11      103.16      269.37    123.83 o 
 -10   5  11        7.84       39.65     43.51 o 
  -9   5  11      420.50      519.36     54.10 o 
  -8   5  11      170.23      136.43     37.74 o 
  -7   5  11      108.58      168.69     43.27 o 
  -6   5  11        4.94       17.44     20.60 o 
  -5   5  11       18.90       50.52     22.70 o 
  -4   5  11      624.79      559.61     38.79 o 
  -3   5  11       28.72       80.67     31.37 o 
  -2   5  11     2296.41     2408.19     73.70 o 
  -1   5  11     1741.08     1844.46     65.97 o 
   0   5  11       41.02       88.66     29.02 o 
   1   5  11     2621.74     2596.34     67.27 o 
   2   5  11      542.34      515.11     36.73 o 
   3   5  11      410.67      413.50     49.93 o 
   4   5  11      356.85      389.38     44.69 o 
   5   5  11        6.34       57.37     55.06 o 
   6   5  11      334.04      447.31     51.67 o 
   7   5  11       19.90       89.11     62.11 o 
   8   5  11      164.21      139.80     60.84 o 
 -10   6  11      321.62      394.90     72.17 o 
  -9   6  11        7.94       -2.87     58.70 o 
  -8   6  11       58.05       88.26     78.48 o 
  -7   6  11      370.54      480.09     59.99 o 
  -6   6  11      107.91      123.22     43.92 o 
  -5   6  11        5.43       67.60     52.25 o 
  -4   6  11      109.46      179.18     47.41 o 
  -3   6  11     1523.26     1534.57     68.72 o 
  -2   6  11      906.68      823.28     52.70 o 
  -1   6  11      663.21      559.87     49.41 o 
   0   6  11     2909.53     3042.34    107.53 o 
   1   6  11     2324.19     2375.73     86.10 o 
   2   6  11     1657.60     1635.19     68.71 o 
   3   6  11      366.33      357.38     42.28 o 
   4   6  11       31.78       90.08     35.44 o 
   5   6  11      495.76      469.60     71.90 o 
   6   6  11        0.51       18.17     34.16 o 
   7   6  11      291.29      361.49     73.94 o 
  -9   7  11       14.18        1.81     45.12 o 
  -8   7  11        0.29      -25.55     46.21 o 
  -7   7  11      300.07      354.25    100.00 o 
  -6   7  11      121.94      145.32     51.26 o 
  -5   7  11        3.87       31.14     48.32 o 
  -4   7  11       50.26      100.79     33.90 o 
  -3   7  11      107.19       97.81     40.57 o 
  -2   7  11      458.87      519.78     59.49 o 
  -1   7  11      781.32      803.76     58.74 o 
   0   7  11      423.29      470.03     48.56 o 
   1   7  11      210.72      183.04     57.56 o 
   2   7  11       36.94       21.54     35.71 o 
   3   7  11       93.75       77.43     45.80 o 
   4   7  11      397.02      413.79     68.31 o 
   5   7  11       24.93      117.10     61.62 o 
   6   7  11       90.07      117.12     85.72 o 
   7   7  11      150.96       85.72     70.91 o 
  -8   8  11        6.85       95.15     64.34 o 
  -7   8  11        7.32      114.13    187.88 o 
  -6   8  11       56.34       99.12     55.17 o 
  -5   8  11       25.58       55.99     45.49 o 
  -4   8  11       13.65       42.12     36.14 o 
  -3   8  11       27.51       38.83     35.26 o 
  -2   8  11      178.97      236.78     46.19 o 
  -1   8  11        9.73       51.17     42.41 o 
   0   8  11      189.68      194.48     52.54 o 
   1   8  11        1.65       96.36     39.25 o 
   2   8  11       76.93       -0.50     30.18 o 
   3   8  11       73.11       60.65     59.09 o 
   4   8  11        2.31       36.99     49.86 o 
   5   8  11        0.92      152.96     74.93 o 
  -7   9  11       45.40      -19.87     46.75 o 
  -6   9  11      127.59      173.72     91.22 o 
  -5   9  11       14.08       30.51     50.89 o 
  -4   9  11      254.46      261.64     61.14 o 
  -3   9  11       61.70      133.97     69.83 o 
  -2   9  11        8.90       64.16     49.26 o 
  -1   9  11      390.23      385.76     57.73 o 
   0   9  11        2.96       32.51     40.76 o 
   1   9  11       44.23       68.96     41.63 o 
   2   9  11      107.65       -3.88     55.53 o 
   3   9  11       51.57       26.85     58.90 o 
   4   9  11      151.43      166.70     82.05 o 
  -4  10  11        3.78       70.62     90.20 o 
  -3  10  11      154.78      127.10     78.83 o 
  -2  10  11        0.88       92.56     75.24 o 
  -1  10  11       12.56       57.80     60.61 o 
   0  10  11      174.48      244.00     72.45 o 
   1  10  11        8.85      208.58    135.40 o 
   2  10  11      104.51      421.67    199.27 o 
 -12   0  12      241.41      341.96    154.79 o 
 -11   0  12     2332.78     2266.97    161.96 o 
 -10   0  12     1875.76     1689.22    139.01 o 
  -9   0  12      181.83      241.79     68.85 o 
  -8   0  12      717.90      702.31     87.10 o 
  -7   0  12      229.13      146.76     54.97 o 
  -6   0  12      542.38      578.67     67.16 o 
  -5   0  12        9.23       71.82     17.51 o 
  -4   0  12     7255.15     7697.67    140.61 o 
  -3   0  12     5009.73     4922.45    104.33 o 
  -2   0  12      535.25      440.06     31.84 o 
  -1   0  12     3853.39     4019.21     94.74 o 
   0   0  12      290.89      455.55     28.11 o 
   1   0  12      921.94      841.28     37.68 o 
   2   0  12     4404.86     4587.80    156.44 o 
   3   0  12     2248.50     2170.97    117.63 o 
   4   0  12      718.66      641.97     82.38 o 
   5   0  12        8.09       39.12     45.34 o 
   6   0  12       14.23       -3.02     41.77 o 
   7   0  12      292.47      270.75     81.58 o 
   8   0  12       72.26        5.51     55.02 o 
   9   0  12      382.28      536.11    119.26 o 
 -12   1  12       36.53       65.23     59.73 o 
 -11   1  12      109.80      122.70     88.83 o 
 -10   1  12     1151.91      985.74     88.78 o 
  -9   1  12      424.68      496.13     69.77 o 
  -8   1  12       25.15       41.07     52.22 o 
  -7   1  12      294.91      316.08     29.71 o 
  -6   1  12      113.09      149.51     23.99 o 
  -5   1  12      376.94      321.37     32.46 o 
  -4   1  12     1061.90     1099.97     53.02 o 
  -3   1  12      490.05      526.72     23.32 o 
  -2   1  12     1007.21      888.20     30.58 o 
  -1   1  12      279.35      286.85     20.44 o 
   0   1  12     1763.19     1689.70     55.06 o 
   1   1  12      998.49      882.49     25.62 o 
   2   1  12       82.55      130.50     19.97 o 
   3   1  12     2534.48     2366.93    127.92 o 
   4   1  12     3430.51     3615.59    113.05 o 
   5   1  12        2.33       55.61     34.96 o 
   6   1  12       41.17       50.96     34.18 o 
   7   1  12       44.32       41.48     42.47 o 
   8   1  12      179.95      197.27     56.34 o 
   9   1  12       38.17        5.24     39.80 o 
 -12   2  12       10.97       52.55     88.25 o 
 -11   2  12      175.22      259.81     84.81 o 
 -10   2  12       10.17      -27.49     39.37 o 
  -9   2  12      418.61      448.69     66.75 o 
  -8   2  12        5.38      186.04     83.96 o 
  -7   2  12        4.00       56.35     29.57 o 
  -6   2  12       54.60       96.48     27.69 o 
  -5   2  12      282.49      323.57     35.43 o 
  -4   2  12       27.69       80.28     20.90 o 
  -3   2  12       78.59       93.05     14.77 o 
  -2   2  12        0.87       33.75     19.56 o 
  -1   2  12       20.20       97.13     17.31 o 
   0   2  12        8.49       30.06     23.89 o 
   1   2  12       27.24       13.65     11.54 o 
   2   2  12       74.62       75.31     23.47 o 
   3   2  12      722.60      706.20     38.17 o 
   4   2  12     1024.51      870.33     43.59 o 
   5   2  12        2.57       21.80     31.72 o 
   6   2  12      155.78      160.92     46.83 o 
   7   2  12        1.84       84.01     48.16 o 
   8   2  12        0.05      113.44     78.74 o 
   9   2  12        1.10       42.69     53.30 o 
 -12   3  12      111.51       90.24     91.46 o 
 -11   3  12       28.39       13.83     49.24 o 
 -10   3  12      324.00      346.82     62.07 o 
  -9   3  12       74.29      133.46     34.78 o 
  -8   3  12        8.65       14.32     29.40 o 
  -7   3  12     1205.22     1259.54     56.99 o 
  -6   3  12      411.45      380.07     35.12 o 
  -5   3  12      576.03      539.12     37.07 o 
  -4   3  12     1239.55     1066.65     42.38 o 
  -3   3  12      342.49      334.36     23.76 o 
  -2   3  12      582.55      557.40     29.86 o 
  -1   3  12     2031.70     2014.56     50.32 o 
   0   3  12     1917.80     1901.10     48.03 o 
   1   3  12     2249.44     2197.70     51.15 o 
   2   3  12      532.36      547.21     37.27 o 
   3   3  12      325.53      378.96     45.37 o 
   4   3  12     1903.73     1887.36     74.73 o 
   5   3  12      138.29      186.76     34.66 o 
   6   3  12      203.21      268.32     52.37 o 
   7   3  12        0.81       -6.48     34.67 o 
   8   3  12      143.39      256.55     69.03 o 
   9   3  12        3.15       90.56     60.62 o 
 -11   4  12      333.97      458.84     84.34 o 
 -10   4  12       92.33       96.27     57.47 o 
  -9   4  12       47.99       72.80     39.31 o 
  -8   4  12     1255.29     1257.17     77.05 o 
  -7   4  12       56.57       55.67     27.31 o 
  -6   4  12     1280.45     1237.63     57.97 o 
  -5   4  12      122.94      211.58     28.76 o 
  -4   4  12      578.05      677.43     30.24 o 
  -3   4  12     1140.73     1068.95     35.64 o 
  -2   4  12        8.74       32.95     16.12 o 
  -1   4  12     2843.94     2820.49     63.01 o 
   0   4  12     3152.01     3119.16     70.27 o 
   1   4  12      210.41      216.04     22.85 o 
   2   4  12     2378.58     2117.27     68.26 o 
   3   4  12      727.90      723.65     48.24 o 
   4   4  12      667.54      707.39     59.25 o 
   5   4  12      947.98      920.79     58.24 o 
   6   4  12      241.89      309.63     58.21 o 
   7   4  12      805.82      926.51     85.09 o 
   8   4  12       47.15       50.67     58.83 o 
 -11   5  12        0.21       41.63    111.38 o 
 -10   5  12      149.61      175.54     96.34 o 
  -9   5  12        9.56       47.91     32.49 o 
  -8   5  12        0.38       -1.42     28.29 o 
  -7   5  12      625.24      541.46     45.96 o 
  -6   5  12        0.58      -11.92     20.98 o 
  -5   5  12      147.84      128.97     25.62 o 
  -4   5  12       59.60      105.15     25.96 o 
  -3   5  12      173.58      186.72     31.06 o 
  -2   5  12       82.63      123.91     35.04 o 
  -1   5  12        6.73       36.92     29.17 o 
   0   5  12      228.64      210.94     25.70 o 
   1   5  12      304.46      256.98     26.25 o 
   2   5  12       29.54       37.53     18.65 o 
   3   5  12      271.70      349.42     41.64 o 
   4   5  12      222.11      196.98     38.32 o 
   5   5  12       51.03      119.58     37.28 o 
   6   5  12      345.46      353.93     50.10 o 
   7   5  12       11.08       11.90     59.59 o 
   8   5  12       89.87       56.71     57.18 o 
 -10   6  12       13.74      236.99    133.79 o 
  -9   6  12        0.52       -3.86     38.79 o 
  -8   6  12      188.72      183.89     56.96 o 
  -7   6  12      109.80      162.66     51.26 o 
  -6   6  12       30.82       -0.64     34.39 o 
  -5   6  12        1.37      -24.71     34.14 o 
  -4   6  12       58.76       84.63     29.29 o 
  -3   6  12        2.90      109.32     53.21 o 
  -2   6  12      671.54      591.66     50.04 o 
  -1   6  12     1209.88     1235.37     66.04 o 
   0   6  12      888.23      781.56     54.31 o 
   1   6  12      544.92      556.92     46.33 o 
   2   6  12      148.88      165.05     43.98 o 
   3   6  12        0.57       24.26     29.68 o 
   4   6  12       60.11       66.09     36.49 o 
   5   6  12       18.80       42.80     37.91 o 
   6   6  12      212.84      181.97     56.49 o 
   7   6  12       41.51      148.39     77.10 o 
  -9   7  12        4.91      218.65     73.81 o 
  -8   7  12      237.80      235.12     82.38 o 
  -7   7  12      420.15      605.44     74.76 o 
  -6   7  12      103.15      207.11     52.47 o 
  -5   7  12       95.58       81.88     95.54 o 
  -4   7  12      111.53      166.09     39.68 o 
  -3   7  12       93.35      106.99     41.16 o 
  -2   7  12      177.71      229.05     38.64 o 
  -1   7  12       71.60      154.19     42.57 o 
   0   7  12      150.15      227.60     40.78 o 
   1   7  12       24.86       -0.59     29.44 o 
   2   7  12      124.85       77.82     55.71 o 
   3   7  12      260.16      307.16     59.60 o 
   4   7  12       23.37        9.82     37.00 o 
   5   7  12      451.07      424.60     70.00 o 
   6   7  12      260.27       68.24     58.56 o 
  -8   8  12       10.51      -27.05     90.74 o 
  -7   8  12       25.92       51.75     47.90 o 
  -6   8  12      545.11      546.49     81.69 o 
  -5   8  12      240.86      197.71     57.64 o 
  -4   8  12       14.22       45.68     35.63 o 
  -3   8  12      428.65      352.23     52.94 o 
  -2   8  12      104.29      149.64     49.08 o 
  -1   8  12       41.70      158.28     42.18 o 
   0   8  12        4.58       89.36     37.84 o 
   1   8  12       52.51       41.34     49.74 o 
   2   8  12       31.23       54.02     58.35 o 
   3   8  12       31.91      185.83     59.15 o 
   4   8  12      171.48      183.63     67.23 o 
   5   8  12       55.00      243.17     72.64 o 
  -7   9  12        7.99       77.16     60.15 o 
  -6   9  12       19.41       92.09     61.74 o 
  -5   9  12       11.20       76.08     48.49 o 
  -4   9  12       25.43       41.24     49.22 o 
  -3   9  12        0.07       20.81     38.25 o 
  -2   9  12      185.89      153.73     50.21 o 
  -1   9  12       11.62      163.37     51.52 o 
   0   9  12       39.66       51.77     50.04 o 
   1   9  12       21.17       86.22     52.42 o 
   2   9  12       19.31       77.60     61.02 o 
   3   9  12      124.17      372.85     95.17 o 
  -4  10  12        0.45       27.64    128.99 o 
  -3  10  12        5.87      154.37     85.20 o 
  -2  10  12       14.83       96.88     68.13 o 
  -1  10  12        9.54       57.25     59.39 o 
   0  10  12       24.38      118.68     81.73 o 
   1  10  12       22.50      110.83     92.46 o 
 -12   1  13      845.27      615.78    129.70 o 
 -11   1  13      438.97      382.14     72.56 o 
 -10   1  13       33.21       55.84     43.79 o 
  -9   1  13      280.38      316.54     53.77 o 
  -8   1  13      517.46      553.18     57.83 o 
  -7   1  13      516.55      496.89     49.41 o 
  -6   1  13       53.58       98.16     21.86 o 
  -5   1  13     1543.48     1194.56     56.97 o 
  -4   1  13       21.80       37.45     12.10 o 
  -3   1  13     1403.58     1413.36     38.37 o 
  -2   1  13     7855.82     8151.68    110.90 o 
  -1   1  13     1005.04     1208.73     36.75 o 
   0   1  13     1231.48     1167.86     32.97 o 
   1   1  13       23.66       34.97     15.34 o 
   2   1  13      150.16      177.06     24.89 o 
   3   1  13      177.83      217.45     34.70 o 
   4   1  13     3788.54     3708.03    123.72 o 
   5   1  13     3043.83     3049.95    126.71 o 
   6   1  13      244.18      279.68     52.23 o 
   7   1  13      368.10      322.77     64.97 o 
   8   1  13      311.51      383.54     68.26 o 
   9   1  13        3.12      -13.97     45.80 o 
 -12   2  13       90.18      254.41     68.14 o 
 -11   2  13      121.57      170.29    116.12 o 
 -10   2  13       32.25       76.84     71.38 o 
  -9   2  13     1105.13     1186.11     78.47 o 
  -8   2  13      349.41      280.26     33.81 o 
  -7   2  13      407.76      465.39     49.03 o 
  -6   2  13     2512.81     2611.39     76.93 o 
  -5   2  13      281.11      313.39     31.68 o 
  -4   2  13     4609.81     4608.83     76.28 o 
  -3   2  13      898.57      856.96     35.42 o 
  -2   2  13     2021.73     2061.92     49.40 o 
  -1   2  13     5052.33     5003.43     84.17 o 
   0   2  13     1128.35     1217.71     37.39 o 
   1   2  13     1952.60     1876.35     47.71 o 
   2   2  13     2572.16     2575.83     68.93 o 
   3   2  13      377.97      390.20     42.14 o 
   4   2  13      245.72      180.17     24.65 o 
   5   2  13        3.35       14.88     36.13 o 
   6   2  13      909.30     1016.97     79.02 o 
   7   2  13      544.51      700.46     73.98 o 
   8   2  13       31.84      104.21     52.13 o 
   9   2  13       63.60       16.61     59.62 o 
 -12   3  13        2.16       18.90     70.58 o 
 -11   3  13      173.92      110.76     76.97 o 
 -10   3  13       28.60      179.43     54.22 o 
  -9   3  13       89.91      158.42     35.72 o 
  -8   3  13      767.10      805.88     57.42 o 
  -7   3  13      385.71      408.86     39.82 o 
  -6   3  13       49.26       36.00     24.54 o 
  -5   3  13      800.75      803.52     43.39 o 
  -4   3  13      212.72      238.44     32.49 o 
  -3   3  13      954.88      936.79     35.78 o 
  -2   3  13     1633.80     1666.23     47.28 o 
  -1   3  13      428.79      496.30     32.61 o 
   0   3  13      969.78      901.22     50.76 o 
   1   3  13      621.00      603.59     28.97 o 
   2   3  13      243.30      180.77     29.88 o 
   3   3  13      195.70      259.38     31.52 o 
   4   3  13      552.42      493.24     53.94 o 
   5   3  13       36.42       94.36     38.85 o 
   6   3  13      164.62      234.66     54.29 o 
   7   3  13       29.90       86.37     78.02 o 
   8   3  13      339.01      285.36     73.32 o 
 -11   4  13       22.56       20.30     56.97 o 
 -10   4  13       48.18       90.86     52.29 o 
  -9   4  13        1.95       16.85     36.82 o 
  -8   4  13       23.60       -0.18     21.77 o 
  -7   4  13        6.03       73.12     39.94 o 
  -6   4  13       47.68      110.03     34.51 o 
  -5   4  13       13.35       46.21     37.34 o 
  -4   4  13      158.43      181.20     20.67 o 
  -3   4  13       60.31      106.69     19.33 o 
  -2   4  13      130.02      211.70     27.58 o 
  -1   4  13       96.26       96.05     20.77 o 
   0   4  13      753.68      805.44     37.42 o 
   1   4  13      142.17      165.23     25.49 o 
   2   4  13       18.40       19.21     28.04 o 
   3   4  13       67.91      155.71     33.09 o 
   4   4  13        9.55       57.14     31.90 o 
   5   4  13       10.78       37.28     31.98 o 
   6   4  13        8.07       74.44     56.18 o 
   7   4  13       41.68      185.41     65.01 o 
   8   4  13        0.54       43.60     64.55 o 
 -11   5  13       22.81       11.77     74.55 o 
 -10   5  13      108.31      186.37     76.67 o 
  -9   5  13      141.77      195.54     44.35 o 
  -8   5  13      330.46      411.46     49.41 o 
  -7   5  13      207.18      224.43     47.49 o 
  -6   5  13        0.05       74.57     29.94 o 
  -5   5  13     1965.33     1868.99     74.15 o 
  -4   5  13      486.41      474.35     52.46 o 
  -3   5  13      107.63       75.18     29.03 o 
  -2   5  13      904.78     1015.09     63.68 o 
  -1   5  13      558.54      535.30     43.86 o 
   0   5  13      663.58      686.93     36.98 o 
   1   5  13       45.42       79.14     35.16 o 
   2   5  13      578.17      668.73     47.50 o 
   3   5  13      882.11      889.28     56.22 o 
   4   5  13      106.77      141.44     38.58 o 
   5   5  13       70.99       91.26     37.13 o 
   6   5  13       45.05      113.99     59.25 o 
   7   5  13      150.96      120.63     55.30 o 
 -10   6  13        0.33       33.28     77.83 o 
  -9   6  13       93.22      232.55     61.03 o 
  -8   6  13      571.21      512.84     66.89 o 
  -7   6  13      266.84      358.87     87.93 o 
  -6   6  13     1169.21     1170.58     85.12 o 
  -5   6  13      770.90      703.13     69.09 o 
  -4   6  13      543.41      610.95     55.26 o 
  -3   6  13      453.55      489.02     46.00 o 
  -2   6  13      420.72      435.45     54.11 o 
  -1   6  13       23.88       72.86     32.73 o 
   0   6  13      172.34      165.18     34.65 o 
   1   6  13     2866.42     2852.58     95.87 o 
   2   6  13      609.98      632.24     60.65 o 
   3   6  13       68.21      113.35     43.08 o 
   4   6  13      514.79      566.43     57.08 o 
   5   6  13        4.46      -18.15     33.70 o 
   6   6  13      306.08      313.99     82.03 o 
   7   6  13      254.97      156.53     76.63 o 
  -9   7  13       16.70       31.06     71.45 o 
  -8   7  13      380.50      366.27     68.88 o 
  -7   7  13      239.23      197.91     59.46 o 
  -6   7  13        0.69       66.65     45.62 o 
  -5   7  13        2.22       57.54     57.01 o 
  -4   7  13      123.38      147.14     46.74 o 
  -3   7  13      153.02      170.69     37.16 o 
  -2   7  13       41.09       95.40     38.64 o 
  -1   7  13       30.24       41.14     39.09 o 
   0   7  13      108.39      156.44     37.21 o 
   1   7  13      222.39      210.75     51.76 o 
   2   7  13      331.21      240.84     54.88 o 
   3   7  13       23.76       10.08     38.58 o 
   4   7  13        5.75       51.14     50.84 o 
   5   7  13      178.84      225.39     64.85 o 
   6   7  13      138.69      267.06     79.14 o 
  -8   8  13      131.83      144.22     69.10 o 
  -7   8  13      153.09      118.32     62.26 o 
  -6   8  13        0.45       63.92     49.95 o 
  -5   8  13        1.44       39.81     68.55 o 
  -4   8  13      115.57      224.05     80.17 o 
  -3   8  13       37.15        8.47     34.74 o 
  -2   8  13       15.47      179.50     50.50 o 
  -1   8  13      146.22      126.90     63.33 o 
   0   8  13        2.84       32.59     41.26 o 
   1   8  13       59.46       15.44     42.89 o 
   2   8  13        0.38       11.35     50.34 o 
   3   8  13       14.37      174.74     61.09 o 
   4   8  13        1.80       50.83     62.95 o 
   5   8  13       43.33       65.72     76.96 o 
  -6   9  13       20.44       62.16     63.89 o 
  -5   9  13      139.38      189.36     63.43 o 
  -4   9  13       19.38       75.63     49.70 o 
  -3   9  13       34.54       30.49     44.11 o 
  -2   9  13      203.75      280.65     56.83 o 
  -1   9  13       11.52       30.93     41.19 o 
   0   9  13      113.79      161.72     51.34 o 
   1   9  13       12.71       64.21     70.78 o 
   2   9  13      396.26      354.75     79.26 o 
   3   9  13      197.55      177.87     79.21 o 
  -3  10  13       32.59        0.23     50.44 o 
  -2  10  13        0.43       44.63     69.68 o 
  -1  10  13       52.77      156.15     70.61 o 
   0  10  13        0.10       52.38    104.44 o 
 -12   0  14       58.49      -22.77    104.26 o 
 -11   0  14      125.40      254.77     90.60 o 
 -10   0  14       25.63      103.90     97.14 o 
  -9   0  14      912.90     1030.08    110.01 o 
  -8   0  14        2.62       29.30     44.58 o 
  -7   0  14        7.61       50.33     78.82 o 
  -6   0  14     2193.36     2509.12    130.96 o 
  -5   0  14      998.88      945.22     60.58 o 
  -4   0  14     1533.62     1485.85     57.48 o 
  -3   0  14     2635.16     2540.76    111.45 o 
  -2   0  14     4739.90     4560.28    114.27 o 
  -1   0  14     1058.78     1021.04     71.02 o 
   0   0  14      120.07      246.98     48.30 o 
   1   0  14      486.90      328.39     53.44 o 
   2   0  14      868.93      732.44     73.20 o 
   3   0  14     1220.19     1291.16    130.24 o 
   4   0  14      769.90      716.50    109.42 o 
   5   0  14     2331.16     2319.35    150.01 o 
   6   0  14     3069.50     3156.05    189.18 o 
   7   0  14      210.65      156.83     69.16 o 
   8   0  14      578.62      645.31    118.86 o 
 -12   1  14      116.61      176.78     97.50 o 
 -11   1  14        2.66       72.34     58.22 o 
 -10   1  14        1.76       14.45     36.42 o 
  -9   1  14      486.76      544.67     63.96 o 
  -8   1  14      456.86      478.78     52.17 o 
  -7   1  14      716.55      636.73     38.38 o 
  -6   1  14      557.72      581.15     37.00 o 
  -5   1  14     1783.86     1668.18     64.69 o 
  -4   1  14        8.79       22.82     15.65 o 
  -3   1  14     2815.35     2877.92     61.76 o 
  -2   1  14     1991.46     2270.51     55.25 o 
  -1   1  14       86.53      119.95     19.34 o 
   0   1  14     1021.96      955.00     32.80 o 
   1   1  14       23.48       41.36     23.10 o 
   2   1  14     1288.80     1151.04     47.66 o 
   3   1  14      529.01      554.44     54.09 o 
   4   1  14     1834.44     1838.78     91.10 o 
   5   1  14      383.56      372.72     57.23 o 
   6   1  14      211.68      215.17     47.20 o 
   7   1  14      246.99      271.34     63.98 o 
   8   1  14      122.10      187.68     65.76 o 
 -12   2  14       10.67       93.33    112.75 o 
 -11   2  14        0.06      -46.82     46.82 o 
 -10   2  14      209.47      258.70    107.44 o 
  -9   2  14       12.17       23.42     33.32 o 
  -8   2  14       95.81      109.79     47.74 o 
  -7   2  14       51.28       99.22     47.87 o 
  -6   2  14       51.77       97.54     26.31 o 
  -5   2  14       80.94      105.26     26.98 o 
  -4   2  14       34.70       56.75     18.17 o 
  -3   2  14       10.77       50.71     23.37 o 
  -2   2  14     1314.86     1387.05     44.00 o 
  -1   2  14      101.65      121.47     20.58 o 
   0   2  14       33.16       37.25     15.05 o 
   1   2  14        0.27       28.38     12.48 o 
   2   2  14       93.37       59.90     24.81 o 
   3   2  14      276.56      310.31     48.43 o 
   4   2  14      169.74      218.83     43.23 o 
   5   2  14       91.48      116.95     45.45 o 
   6   2  14       82.81      163.34     49.87 o 
   7   2  14        6.93       -6.94     86.65 o 
   8   2  14      231.83      159.67     62.03 o 
 -12   3  14       70.45      217.21    130.20 o 
 -11   3  14       22.99       32.84     48.26 o 
 -10   3  14       25.71       87.36     45.58 o 
  -9   3  14       18.13       10.16     50.35 o 
  -8   3  14      206.28      203.88     35.11 o 
  -7   3  14      606.81      706.25     47.21 o 
  -6   3  14     1493.30     1556.52     64.62 o 
  -5   3  14     1068.65      956.84     69.03 o 
  -4   3  14       46.29       27.08     14.05 o 
  -3   3  14     2013.44     1862.03     51.85 o 
  -2   3  14     2354.72     2349.93     59.62 o 
  -1   3  14      587.39      621.07     38.03 o 
   0   3  14     2295.57     2370.91     58.94 o 
   1   3  14       42.83       56.06     17.21 o 
   2   3  14     1652.96     1646.74     61.60 o 
   3   3  14      595.73      543.90     41.75 o 
   4   3  14      103.79       95.67     46.09 o 
   5   3  14      457.03      475.27     60.22 o 
   6   3  14        2.48       -6.27     42.44 o 
   7   3  14      364.75      318.89     65.38 o 
   8   3  14        1.01       26.68     48.47 o 
 -11   4  14       41.85       57.30     55.04 o 
 -10   4  14       28.71       36.94     48.19 o 
  -9   4  14      680.74      672.42     54.74 o 
  -8   4  14       27.96       48.66     28.63 o 
  -7   4  14      490.58      494.47     44.49 o 
  -6   4  14      748.15      745.92     46.44 o 
  -5   4  14      239.24      229.01     31.25 o 
  -4   4  14     1798.71     1740.72     72.65 o 
  -3   4  14      291.76      296.21     41.59 o 
  -2   4  14     3161.48     3106.53     71.52 o 
  -1   4  14     5977.49     5877.06    108.16 o 
   0   4  14      431.73      385.37     30.72 o 
   1   4  14     2182.30     2140.84     69.98 o 
   2   4  14      217.09      227.86     34.47 o 
   3   4  14      364.71      327.90     48.23 o 
   4   4  14      576.01      615.74     51.94 o 
   5   4  14      313.18      319.45     58.96 o 
   6   4  14      522.86      544.01     68.39 o 
   7   4  14       27.75      104.75     67.13 o 
   8   4  14       99.62      109.20     67.84 o 
 -11   5  14        0.75       -9.69     55.87 o 
 -10   5  14        3.66       27.12     91.02 o 
  -9   5  14      122.48       79.83     78.99 o 
  -8   5  14       99.11       99.09     35.26 o 
  -7   5  14      132.07      155.82     33.69 o 
  -6   5  14       37.62      115.69     60.97 o 
  -5   5  14      141.09      162.38     42.92 o 
  -4   5  14       21.38       22.75     23.96 o 
  -3   5  14      379.85      424.37     39.86 o 
  -2   5  14      681.54      620.66     46.47 o 
  -1   5  14      660.75      603.50     35.90 o 
   0   5  14      864.27      878.59     43.26 o 
   1   5  14      562.18      485.04     34.19 o 
   2   5  14       50.04       67.61     30.50 o 
   3   5  14       17.11       81.98     35.32 o 
   4   5  14      192.10      249.71     42.10 o 
   5   5  14      907.37      835.25     73.40 o 
   6   5  14        3.01       96.64    105.68 o 
   7   5  14       27.09       31.05     51.41 o 
 -10   6  14        4.12       27.76     98.92 o 
  -9   6  14       12.48       68.78     48.58 o 
  -8   6  14       11.34      261.17     72.30 o 
  -7   6  14       24.66       -5.31     41.01 o 
  -6   6  14      212.31      157.75     49.60 o 
  -5   6  14      118.00      107.75     43.77 o 
  -4   6  14      176.48      179.07     43.78 o 
  -3   6  14        3.95       44.57     30.96 o 
  -2   6  14       27.42       58.82     28.99 o 
  -1   6  14       77.97      106.89     34.38 o 
   0   6  14       66.26      145.27     36.26 o 
   1   6  14      154.01      215.65     51.17 o 
   2   6  14       12.83      -30.62     40.64 o 
   3   6  14      138.69      236.60     78.74 o 
   4   6  14       10.12       -0.96     39.43 o 
   5   6  14       36.17      107.44     49.78 o 
   6   6  14       39.17      107.00     62.39 o 
  -9   7  14        0.34       40.59     70.79 o 
  -8   7  14       30.54       28.04     48.22 o 
  -7   7  14       94.71      137.50     56.44 o 
  -6   7  14      100.55      283.82     60.63 o 
  -5   7  14       95.59      251.33     58.78 o 
  -4   7  14       96.31       94.35     34.38 o 
  -3   7  14      574.97      526.55     63.59 o 
  -2   7  14      380.44      374.49     49.67 o 
  -1   7  14       12.74       67.65     50.25 o 
   0   7  14      264.20      305.59     47.40 o 
   1   7  14        3.30       61.09     37.08 o 
   2   7  14      425.36      514.79     66.22 o 
   3   7  14       82.44      111.87     53.99 o 
   4   7  14      251.29      275.44     66.86 o 
   5   7  14       72.29       92.57     56.38 o 
  -8   8  14       57.08      103.23     89.32 o 
  -7   8  14        1.67      -23.56     51.54 o 
  -6   8  14       10.78        2.63     37.54 o 
  -5   8  14      206.75      119.04     57.09 o 
  -4   8  14      558.52      474.64     70.16 o 
  -3   8  14       29.29       29.97     42.41 o 
  -2   8  14      445.49      476.41     67.12 o 
  -1   8  14      307.87      307.44     56.42 o 
   0   8  14       30.61       64.40     42.61 o 
   1   8  14      231.65      270.01     61.92 o 
   2   8  14      556.35      351.49     72.80 o 
   3   8  14      125.48      165.94     82.72 o 
   4   8  14       99.40      166.72     68.62 o 
  -6   9  14       26.69      161.23    138.48 o 
  -5   9  14       73.17       76.02     55.62 o 
  -4   9  14      103.57       99.76     57.68 o 
  -3   9  14      182.00      312.58    102.15 o 
  -2   9  14       50.16       70.51     56.45 o 
  -1   9  14       13.30       58.30     47.82 o 
   0   9  14        4.93        1.40     33.74 o 
   1   9  14        2.76       20.07     51.52 o 
   2   9  14      155.71      176.36     81.44 o 
 -12   1  15       92.11      296.07    111.16 o 
 -11   1  15      196.97      183.32     56.94 o 
 -10   1  15      166.42      215.00     56.27 o 
  -9   1  15       23.46       94.80     49.38 o 
  -8   1  15      236.51      197.19     45.22 o 
  -7   1  15      305.48      364.25     46.66 o 
  -6   1  15      387.14      462.50     42.16 o 
  -5   1  15      217.32      182.42     24.11 o 
  -4   1  15      555.77      471.52     40.61 o 
  -3   1  15     2950.32     2878.24     64.52 o 
  -2   1  15      215.69      246.82     24.71 o 
  -1   1  15     1117.66     1090.99     41.40 o 
   0   1  15      168.47      169.76     18.41 o 
   1   1  15      285.47      245.13     32.42 o 
   2   1  15     1352.21     1272.96     51.55 o 
   3   1  15      454.70      423.56     53.98 o 
   4   1  15       28.09       22.95     32.11 o 
   5   1  15      229.12      277.60     55.43 o 
   6   1  15      252.48      379.88     60.16 o 
   7   1  15      402.28      432.86     70.25 o 
   8   1  15        7.61      104.79     62.52 o 
 -12   2  15      354.91      446.65    122.85 o 
 -11   2  15      220.69      271.52     75.62 o 
 -10   2  15      297.26      395.38     74.41 o 
  -9   2  15       12.21       68.96     48.12 o 
  -8   2  15      140.35      158.33     43.19 o 
  -7   2  15      487.75      517.62     47.74 o 
  -6   2  15      540.48      508.61     41.89 o 
  -5   2  15     1180.98     1241.22     54.65 o 
  -4   2  15     2632.22     2795.79     79.78 o 
  -3   2  15      628.14      624.43     33.31 o 
  -2   2  15     1812.68     1788.97     51.45 o 
  -1   2  15      640.08      577.28     31.67 o 
   0   2  15     2397.82     2244.99     55.88 o 
   1   2  15     3821.55     3902.18     94.14 o 
   2   2  15      111.54      126.07     46.75 o 
   3   2  15      615.07      616.66     70.42 o 
   4   2  15      167.36      152.04     40.08 o 
   5   2  15      350.84      410.98     59.07 o 
   6   2  15      745.27      864.30     80.79 o 
   7   2  15       92.84      126.38     62.66 o 
   8   2  15      644.50      668.10     91.06 o 
 -12   3  15        5.00      129.34    162.00 o 
 -11   3  15       26.95      116.94     84.95 o 
 -10   3  15       32.03       -2.54     46.79 o 
  -9   3  15      146.83      155.64     48.66 o 
  -8   3  15      460.56      485.14     44.56 o 
  -7   3  15       27.75       42.18     29.06 o 
  -6   3  15      143.50      180.30     31.29 o 
  -5   3  15      231.72      278.94     34.98 o 
  -4   3  15       53.85       78.21     20.64 o 
  -3   3  15       37.40       18.63     16.86 o 
  -2   3  15       82.79      125.74     29.73 o 
  -1   3  15      580.89      561.71     34.59 o 
   0   3  15      171.86      207.24     25.10 o 
   1   3  15      198.41      222.19     39.23 o 
   2   3  15     4095.31     4046.86    103.88 o 
   3   3  15     1391.72     1265.75     57.18 o 
   4   3  15       18.29       83.11     72.79 o 
   5   3  15      153.47      134.90     52.39 o 
   6   3  15        0.85       35.10     87.28 o 
   7   3  15      265.59      274.03     69.10 o 
   8   3  15       33.21       29.37     64.25 o 
 -11   4  15       15.24       42.61     49.27 o 
 -10   4  15        1.60       39.41     51.58 o 
  -9   4  15        7.63       29.07     29.37 o 
  -8   4  15      148.34      143.59     35.49 o 
  -7   4  15      122.79       63.00     28.36 o 
  -6   4  15        3.78      -21.13     23.78 o 
  -5   4  15       42.73       50.52     26.32 o 
  -4   4  15       17.55       50.15     35.76 o 
  -3   4  15      364.71      364.95     29.24 o 
  -2   4  15      858.20      901.40     41.62 o 
  -1   4  15     1724.78     1715.64     56.93 o 
   0   4  15        0.18        4.58     16.88 o 
   1   4  15       92.31       92.09     33.87 o 
   2   4  15      249.49      260.19     36.63 o 
   3   4  15        9.67       23.06     33.74 o 
   4   4  15      187.68      132.06     37.40 o 
   5   4  15       35.18       68.13     68.72 o 
   6   4  15        0.23       75.18     56.24 o 
   7   4  15       40.52       22.70     62.22 o 
 -11   5  15        1.83      165.94    126.32 o 
 -10   5  15        0.83      -18.72     50.32 o 
  -9   5  15       98.78      175.68     57.51 o 
  -8   5  15      459.61      533.50     72.93 o 
  -7   5  15       26.34       91.17     48.95 o 
  -6   5  15      192.26      293.82     55.55 o 
  -5   5  15      186.08      190.06     54.03 o 
  -4   5  15      193.17      221.93     32.68 o 
  -3   5  15     1684.25     1547.93     98.47 o 
  -2   5  15      284.96      320.38     40.29 o 
  -1   5  15       16.97        6.64     24.35 o 
   0   5  15      496.84      450.02     36.82 o 
   1   5  15       29.40       -1.76     22.88 o 
   2   5  15      816.22      911.72     55.76 o 
   3   5  15        0.10       55.67     57.22 o 
   4   5  15      398.05      323.22     43.64 o 
   5   5  15      482.32      555.16     72.61 o 
   6   5  15      127.32      244.87     68.32 o 
   7   5  15       97.71      106.18     61.06 o 
 -10   6  15      113.30      149.91    121.05 o 
  -9   6  15      182.83      156.03     59.35 o 
  -8   6  15      234.28      266.11     62.29 o 
  -7   6  15      253.75      318.01     61.43 o 
  -6   6  15        6.29       10.56     76.46 o 
  -5   6  15      477.55      480.08     61.97 o 
  -4   6  15      400.32      536.48     61.97 o 
  -3   6  15       98.90      159.37     34.79 o 
  -2   6  15      213.10      204.80     44.54 o 
  -1   6  15       38.06      108.97     51.09 o 
   0   6  15      136.07      132.59     36.75 o 
   1   6  15      481.29      573.35     67.27 o 
   2   6  15       77.57       99.37     51.26 o 
   3   6  15      427.19      479.47     62.05 o 
   4   6  15       51.58       78.12     47.33 o 
   5   6  15      316.00      192.91    134.29 o 
   6   6  15      323.64      306.68     94.20 o 
  -9   7  15       17.05      234.38     70.09 o 
  -8   7  15        5.79       69.37     64.83 o 
  -7   7  15       14.53       82.58     55.37 o 
  -6   7  15        9.85       -1.62     32.72 o 
  -5   7  15       18.80       66.78     45.86 o 
  -4   7  15      394.10      460.80     65.04 o 
  -3   7  15       82.03       82.99     55.32 o 
  -2   7  15       76.25      125.19     43.74 o 
  -1   7  15      402.88      306.61     49.11 o 
   0   7  15      140.70      187.56     44.63 o 
   1   7  15       73.08       71.53     60.91 o 
   2   7  15       65.62       10.28     45.56 o 
   3   7  15       86.03       42.64     48.63 o 
   4   7  15       36.29       31.51     58.33 o 
   5   7  15       16.16       73.58     79.62 o 
  -7   8  15      137.82       99.87     65.38 o 
  -6   8  15       83.52        7.99     36.82 o 
  -5   8  15        0.14      122.80     77.66 o 
  -4   8  15      103.29      -18.94     41.45 o 
  -3   8  15        6.55      151.72     79.30 o 
  -2   8  15       97.20       73.76     53.07 o 
  -1   8  15        0.57       21.94     40.34 o 
   0   8  15        2.70       52.00     86.66 o 
   1   8  15       10.11       50.96     46.57 o 
   2   8  15       13.00       91.39     75.19 o 
   3   8  15        0.95       82.05     70.83 o 
   4   8  15       24.19       37.02     56.11 o 
  -6   9  15       95.00       -4.67     47.53 o 
  -5   9  15       17.40      103.21     61.26 o 
  -4   9  15       51.18      200.31     64.43 o 
  -3   9  15      133.58      122.99     64.37 o 
  -2   9  15        3.36      145.76     83.77 o 
  -1   9  15      276.82      318.51     74.67 o 
   0   9  15       42.86       46.25     55.32 o 
   1   9  15        6.40       65.67     75.96 o 
   2   9  15       26.00       62.19     72.39 o 
 -12   0  16      283.08      172.11    127.92 o 
 -11   0  16      445.40      390.97     95.65 o 
 -10   0  16      732.30      690.18    117.43 o 
  -9   0  16      244.43      321.40     83.17 o 
  -8   0  16     1306.57     1406.82    122.75 o 
  -7   0  16      464.60      278.78     71.20 o 
  -6   0  16       57.50       61.19     44.11 o 
  -5   0  16     2072.49     1993.12     73.50 o 
  -4   0  16      139.63      172.78     31.12 o 
  -3   0  16     1523.46     1669.46    106.57 o 
  -2   0  16     4531.43     4565.93    128.03 o 
  -1   0  16      929.04      973.64     56.33 o 
   0   0  16     1896.40     1877.26     71.54 o 
   1   0  16     1697.57     1587.89    109.57 o 
   2   0  16     1586.17     1642.08    119.11 o 
   3   0  16     1124.33     1157.84    107.49 o 
   4   0  16      219.35      196.50    104.97 o 
   5   0  16     1370.37     1502.46    125.75 o 
   6   0  16       11.89       64.68    120.98 o 
   7   0  16       72.47       10.67     60.71 o 
   8   0  16      515.96      462.02    110.11 o 
 -12   1  16        3.54       19.76     53.66 o 
 -11   1  16      317.17      293.58     81.77 o 
 -10   1  16        4.36       -2.52     35.35 o 
  -9   1  16      144.21      273.01     56.09 o 
  -8   1  16        0.84       16.73     40.89 o 
  -7   1  16      138.22      193.75     41.53 o 
  -6   1  16      836.37      846.99     52.44 o 
  -5   1  16      152.17      143.18     27.95 o 
  -4   1  16     2339.52     2349.94     59.88 o 
  -3   1  16      417.32      443.19     30.92 o 
  -2   1  16      282.93      267.94     26.20 o 
  -1   1  16      259.52      266.32     36.95 o 
   0   1  16      122.58      150.18     19.40 o 
   1   1  16      555.70      552.45     39.55 o 
   2   1  16      191.91      196.96     48.98 o 
   3   1  16      851.48      847.31     64.17 o 
   4   1  16      261.49      288.45     49.75 o 
   5   1  16        8.56      107.03     47.83 o 
   6   1  16      304.23      291.45     54.21 o 
   7   1  16      204.94      318.96     66.99 o 
   8   1  16       10.27       83.20     63.20 o 
 -12   2  16       24.60       13.54     58.42 o 
 -11   2  16       48.87       66.32     72.66 o 
 -10   2  16       22.79       59.20     41.91 o 
  -9   2  16       99.44       51.35     50.33 o 
  -8   2  16       47.83       89.93     42.20 o 
  -7   2  16       10.54       27.31     24.95 o 
  -6   2  16       52.25       31.80     24.82 o 
  -5   2  16        4.16       -5.45     20.90 o 
  -4   2  16       90.09      114.57     26.10 o 
  -3   2  16       43.65       83.87     22.17 o 
  -2   2  16     1661.33     1680.73     53.05 o 
  -1   2  16      203.84      172.71     24.87 o 
   0   2  16        0.08      -11.73     15.31 o 
   1   2  16       15.85       11.29     47.33 o 
   2   2  16      179.09      217.06     31.07 o 
   3   2  16       66.64      129.93     81.32 o 
   4   2  16       74.37       93.83     41.89 o 
   5   2  16      258.00      282.81     50.88 o 
   6   2  16        0.04      -10.43     34.05 o 
   7   2  16       31.35      121.75     68.25 o 
 -11   3  16       18.08       77.07     58.71 o 
 -10   3  16       10.11        9.94     42.91 o 
  -9   3  16      334.40      388.55     63.31 o 
  -8   3  16      130.16      188.24     37.93 o 
  -7   3  16      592.12      530.56     46.99 o 
  -6   3  16      666.08      722.41     82.42 o 
  -5   3  16       11.67       18.37     23.55 o 
  -4   3  16     1623.06     1606.54     51.58 o 
  -3   3  16      264.32      287.77     34.89 o 
  -2   3  16       23.60       78.84     49.34 o 
  -1   3  16      691.61      632.17     38.54 o 
   0   3  16        0.19       14.82     16.27 o 
   1   3  16      902.21      866.02     49.93 o 
   2   3  16      602.98      538.19     43.86 o 
   3   3  16      327.26      421.14     40.06 o 
   4   3  16     1913.51     1956.46    101.37 o 
   5   3  16       12.76       62.71     45.25 o 
   6   3  16      405.44      429.28     71.74 o 
   7   3  16      264.39      438.30     81.51 o 
 -11   4  16       15.34      119.91     71.29 o 
 -10   4  16      156.15      134.32     51.49 o 
  -9   4  16        2.60       22.49     39.24 o 
  -8   4  16     1145.81     1047.52     68.44 o 
  -7   4  16     1059.22      849.65     59.73 o 
  -6   4  16       34.50       37.17     32.26 o 
  -5   4  16     1219.44     1196.45     62.96 o 
  -4   4  16       26.23       41.92     24.27 o 
  -3   4  16       49.71      128.69     39.84 o 
  -2   4  16      250.32      259.83     28.86 o 
  -1   4  16     2306.20     2422.29     69.47 o 
   0   4  16     1926.69     1939.19     70.10 o 
   1   4  16        3.98      133.60     34.57 o 
   2   4  16        4.74       87.21     36.65 o 
   3   4  16      221.37      287.83     40.06 o 
   4   4  16        3.20       -4.43     31.65 o 
   5   4  16      631.16      770.31     77.20 o 
   6   4  16       98.70      264.78    113.66 o 
   7   4  16        2.68       42.46     49.78 o 
 -10   5  16        0.15       20.27     53.93 o 
  -9   5  16       74.70      -18.10     43.38 o 
  -8   5  16      123.57      109.59     46.91 o 
  -7   5  16        4.17       17.73     38.70 o 
  -6   5  16      453.37      482.23     68.79 o 
  -5   5  16      103.30      148.57     79.64 o 
  -4   5  16      140.10      145.18     31.59 o 
  -3   5  16        1.68       35.71     44.94 o 
  -2   5  16      160.47      211.95     37.23 o 
  -1   5  16     1492.75     1456.19     64.90 o 
   0   5  16      118.08      140.68     27.83 o 
   1   5  16       90.07       92.49     30.98 o 
   2   5  16      539.70      519.13     60.10 o 
   3   5  16       16.89       58.01     33.94 o 
   4   5  16       92.75      140.57     43.13 o 
   5   5  16       26.53       61.08     48.47 o 
   6   5  16       38.90       70.26     67.36 o 
 -10   6  16        0.09       52.11    101.06 o 
  -9   6  16        1.15       84.75     64.35 o 
  -8   6  16       15.93        1.03     39.60 o 
  -7   6  16      136.58      168.53     68.76 o 
  -6   6  16       13.45       93.82     62.88 o 
  -5   6  16      119.50      118.44     46.12 o 
  -4   6  16      103.09       24.64     28.74 o 
  -3   6  16        2.99       14.02     38.27 o 
  -2   6  16        0.59        0.60     28.02 o 
  -1   6  16       87.56       88.58     31.91 o 
   0   6  16      245.71      197.44     40.16 o 
   1   6  16        7.07       58.95     41.81 o 
   2   6  16       45.49      147.07     71.13 o 
   3   6  16       28.52       57.57     46.36 o 
   4   6  16       73.47       78.98     46.53 o 
   5   6  16        9.33       58.45     78.19 o 
  -9   7  16       37.30      154.75     96.44 o 
  -8   7  16      165.93      163.89     83.42 o 
  -7   7  16       92.11      284.80     70.00 o 
  -6   7  16      401.18      550.44     76.60 o 
  -5   7  16      106.00       54.16     46.74 o 
  -4   7  16      399.13      392.75     65.99 o 
  -3   7  16      108.76      130.54     39.88 o 
  -2   7  16      134.70      134.54     41.33 o 
  -1   7  16      101.21      173.27     45.41 o 
   0   7  16       18.65       44.63     48.07 o 
   1   7  16      475.43      462.99     70.69 o 
   2   7  16      182.33      160.63     54.96 o 
   3   7  16      100.44      113.62     59.18 o 
   4   7  16      210.91       89.87     52.31 o 
  -7   8  16       32.58        5.04     51.20 o 
  -6   8  16        0.37       26.81     72.86 o 
  -5   8  16      103.32      236.85     64.50 o 
  -4   8  16       11.92       21.58     48.16 o 
  -3   8  16      225.99      260.80     57.57 o 
  -2   8  16      106.66      209.53     70.98 o 
  -1   8  16      102.37      100.65     45.04 o 
   0   8  16      340.53      412.32     74.36 o 
   1   8  16       80.35       42.23     52.95 o 
   2   8  16      256.34      250.23     73.38 o 
   3   8  16      207.71      245.08     76.19 o 
  -5   9  16       26.82      -23.14     60.57 o 
  -4   9  16        0.55       26.12     77.03 o 
  -3   9  16       30.85       52.61     54.96 o 
  -2   9  16       88.88      237.63    114.89 o 
  -1   9  16        9.65       97.78     89.81 o 
   0   9  16       18.63      107.25     91.70 o 
   1   9  16        6.20      130.68     66.92 o 
 -12   1  17        1.88        0.90     53.39 o 
 -11   1  17        6.15       91.28     63.75 o 
 -10   1  17      142.05      258.17     63.05 o 
  -9   1  17      557.86      621.46     68.83 o 
  -8   1  17       55.96      147.32     52.68 o 
  -7   1  17      795.43      789.79     66.82 o 
  -6   1  17      866.57      896.18     61.47 o 
  -5   1  17      505.87      508.99     32.47 o 
  -4   1  17     1512.73     1514.43     49.73 o 
  -3   1  17        4.81        8.17     17.81 o 
  -2   1  17     1087.37      994.07     46.79 o 
  -1   1  17      723.15      726.82     39.28 o 
   0   1  17      109.05       98.24     21.81 o 
   1   1  17      674.78      631.18     49.65 o 
   2   1  17      165.93      190.72     42.76 o 
   3   1  17      320.98      326.69     68.68 o 
   4   1  17      446.84      505.64     61.57 o 
   5   1  17      106.65      235.91     56.84 o 
   6   1  17      438.82      440.53     66.58 o 
   7   1  17       15.19      132.87     65.19 o 
 -12   2  17        9.67       95.39     62.14 o 
 -11   2  17      161.21      278.47     71.30 o 
 -10   2  17      313.75      475.37     71.62 o 
  -9   2  17        1.28       88.77    144.65 o 
  -8   2  17      977.86     1144.22     82.29 o 
  -7   2  17      375.88      336.14     35.43 o 
  -6   2  17      932.35      921.19     54.22 o 
  -5   2  17     1201.72     1275.60     59.73 o 
  -4   2  17        0.76       24.73     17.30 o 
  -3   2  17     3547.96     3556.09     80.41 o 
  -2   2  17      202.18      228.12     40.99 o 
  -1   2  17      259.14      261.24     27.91 o 
   0   2  17     2320.40     2277.48     61.88 o 
   1   2  17      486.13      500.45     39.31 o 
   2   2  17     1154.05     1080.75     52.91 o 
   3   2  17       12.72      101.12     41.80 o 
   4   2  17     1532.30     1558.23    103.29 o 
   5   2  17      917.89      880.45     70.40 o 
   6   2  17       15.66      105.01     49.66 o 
   7   2  17     1050.90     1033.43    103.15 o 
 -11   3  17       22.91      -36.19     64.02 o 
 -10   3  17      121.00       73.54     50.66 o 
  -9   3  17      395.31      289.82     58.14 o 
  -8   3  17        2.76        9.90     24.26 o 
  -7   3  17      132.24      164.08     37.47 o 
  -6   3  17      109.48      162.75     35.03 o 
  -5   3  17      300.85      364.90     39.43 o 
  -4   3  17     2283.06     2185.39     63.07 o 
  -3   3  17     2471.80     2466.72     70.23 o 
  -2   3  17      309.74      288.57     30.91 o 
  -1   3  17       90.72       66.99     23.13 o 
   0   3  17        2.84       50.93     27.94 o 
   1   3  17      602.13      631.03     52.85 o 
   2   3  17     1571.77     1333.31    104.01 o 
   3   3  17     2325.47     2226.84    107.46 o 
   4   3  17      765.80      689.61     72.46 o 
   5   3  17        0.71       64.17     61.38 o 
   6   3  17      125.17      107.52     58.81 o 
   7   3  17       44.26       47.63     56.12 o 
 -11   4  17       57.06      125.63     74.14 o 
 -10   4  17       36.39       75.53     57.74 o 
  -9   4  17        0.16       -6.90     35.79 o 
  -8   4  17       46.79       22.05     36.65 o 
  -7   4  17      294.40      250.43     40.29 o 
  -6   4  17        0.05       -1.34     22.32 o 
  -5   4  17       15.69       25.94     25.84 o 
  -4   4  17      178.47      165.82     25.30 o 
  -3   4  17       51.81       97.79     43.30 o 
  -2   4  17      477.65      391.95     34.72 o 
  -1   4  17      438.82      377.38     35.67 o 
   0   4  17      117.13      181.82     29.47 o 
   1   4  17       11.38       46.03     26.74 o 
   2   4  17      110.68      108.86     35.18 o 
   3   4  17        8.33       87.67     34.31 o 
   4   4  17       27.21       63.26     46.46 o 
   5   4  17        0.17       -0.61     35.51 o 
   6   4  17      131.41      147.34     67.28 o 
 -10   5  17        1.24      356.07    203.89 o 
  -9   5  17      339.60      403.99     87.97 o 
  -8   5  17       18.70      113.49     53.83 o 
  -7   5  17       86.32      147.07     51.52 o 
  -6   5  17      797.17      763.26     75.82 o 
  -5   5  17       38.87       -3.44     34.18 o 
  -4   5  17     1208.12     1050.76     58.87 o 
  -3   5  17      220.76      186.96     33.47 o 
  -2   5  17      100.73      141.06     35.00 o 
  -1   5  17      251.29      245.99     35.59 o 
   0   5  17      827.30      746.07     44.58 o 
   1   5  17      703.97      634.26     52.83 o 
   2   5  17       53.63       86.18     43.37 o 
   3   5  17      891.20      814.90    111.27 o 
   4   5  17      149.87      166.98     52.81 o 
   5   5  17      212.76      218.83     62.55 o 
   6   5  17       22.57       80.33     80.37 o 
  -9   6  17       36.04      181.74    113.12 o 
  -8   6  17      111.28       93.27     51.40 o 
  -7   6  17        7.14       13.85     35.53 o 
  -6   6  17      314.28      300.29     62.28 o 
  -5   6  17      472.79      469.70     61.35 o 
  -4   6  17       51.55      108.63     48.33 o 
  -3   6  17      946.00      983.77     64.80 o 
  -2   6  17      176.08      243.38     43.51 o 
  -1   6  17      287.72      233.28     40.89 o 
   0   6  17     1032.61     1097.97     81.38 o 
   1   6  17        8.68       89.52     61.84 o 
   2   6  17      338.82      392.32     66.10 o 
   3   6  17       27.60      160.63     67.09 o 
   4   6  17      124.95      194.26     75.29 o 
   5   6  17       96.52      168.55    144.06 o 
  -8   7  17       18.69        7.18     48.12 o 
  -7   7  17      108.71       86.41     76.58 o 
  -6   7  17        2.08       68.48     68.46 o 
  -5   7  17       38.78       80.11     48.01 o 
  -4   7  17      158.01      147.47     57.83 o 
  -3   7  17       26.44      -12.11     36.19 o 
  -2   7  17      149.19      246.23     50.14 o 
  -1   7  17        4.61       82.41     47.13 o 
   0   7  17        0.99       -2.98     34.43 o 
   1   7  17       88.11      149.86     84.97 o 
   2   7  17       44.23      131.37     70.11 o 
   3   7  17      108.38      192.87     74.73 o 
   4   7  17       26.69       77.97     90.95 o 
  -7   8  17        3.66      118.22     95.89 o 
  -6   8  17       11.56      -31.64     47.86 o 
  -5   8  17       14.17       -9.21     40.72 o 
  -4   8  17       30.80      116.37     56.17 o 
  -3   8  17       71.80       78.28     73.45 o 
  -2   8  17       34.60       56.16     41.90 o 
  -1   8  17        5.39       -4.23     42.56 o 
   0   8  17        0.12        0.77     41.17 o 
   1   8  17       56.00      114.91     63.93 o 
   2   8  17       31.26       -1.18     46.67 o 
  -4   9  17      161.97      153.00     71.31 o 
  -3   9  17        1.88      110.12     64.92 o 
  -2   9  17      185.01      355.69     96.15 o 
  -1   9  17       10.72       31.20     53.74 o 
 -11   0  18      186.78      237.19    100.47 o 
 -10   0  18       44.32       60.25     61.79 o 
  -9   0  18      298.77      313.99     90.40 o 
  -8   0  18      195.36      220.26     69.24 o 
  -7   0  18       75.53      113.84     62.65 o 
  -6   0  18     1253.45     1261.10    103.20 o 
  -5   0  18     1001.71      900.58     99.57 o 
  -4   0  18     2574.49     2454.27     90.90 o 
  -3   0  18     3034.81     3124.63    107.45 o 
  -2   0  18       27.79       93.13     65.86 o 
  -1   0  18     3990.47     4047.35    170.67 o 
   0   0  18     1302.32     1116.79     59.59 o 
   1   0  18      501.70      514.45     81.73 o 
   2   0  18     1281.60     1385.84    118.73 o 
   3   0  18       27.84       20.76     43.39 o 
   4   0  18      622.74      821.92    108.20 o 
   5   0  18       83.31      212.54     82.13 o 
   6   0  18      156.88       84.48     77.44 o 
   7   0  18      580.02      592.87    111.44 o 
 -11   1  18       25.40      123.70     68.52 o 
 -10   1  18      283.50      230.62     59.76 o 
  -9   1  18        2.08       72.43     62.56 o 
  -8   1  18        8.42       32.32     45.46 o 
  -7   1  18      700.53      657.97     66.25 o 
  -6   1  18       12.19       70.95     31.47 o 
  -5   1  18      194.96      233.39     42.49 o 
  -4   1  18      635.76      610.78     36.35 o 
  -3   1  18      273.71      277.03     37.45 o 
  -2   1  18      120.98      115.39     25.84 o 
  -1   1  18      120.39      169.43     24.23 o 
   0   1  18      888.22      883.30     59.55 o 
   1   1  18      642.97      682.68     42.35 o 
   2   1  18       99.58      165.47     46.19 o 
   3   1  18      670.82      775.91     68.61 o 
   4   1  18       37.52      155.12     51.92 o 
   5   1  18      351.21      327.72     58.36 o 
   6   1  18      116.61       97.98     54.20 o 
   7   1  18        1.62       -2.13     43.05 o 
 -11   2  18        2.85       52.06     53.19 o 
 -10   2  18       33.55      -42.01     58.42 o 
  -9   2  18        3.27       19.96     37.55 o 
  -8   2  18        5.86       -3.95     35.92 o 
  -7   2  18        0.67       16.53     41.22 o 
  -6   2  18       66.49      102.20     31.95 o 
  -5   2  18       30.72       12.68     34.55 o 
  -4   2  18      320.28      299.52     30.10 o 
  -3   2  18     1583.00     1531.60     56.45 o 
  -2   2  18       29.44        0.49     21.20 o 
  -1   2  18      237.30      273.00     31.18 o 
   0   2  18        5.13       43.53     18.85 o 
   1   2  18       46.74       46.01     28.12 o 
   2   2  18       39.75       36.72     41.26 o 
   3   2  18       94.52      160.48     46.26 o 
   4   2  18       41.68       91.04     45.17 o 
   5   2  18      113.13      157.94     50.38 o 
   6   2  18       51.02      111.64     64.51 o 
   7   2  18        2.67       -1.76     42.28 o 
 -11   3  18        5.43      113.37     61.37 o 
 -10   3  18       41.76       55.28     49.43 o 
  -9   3  18        1.15      -32.65     39.13 o 
  -8   3  18        1.79       54.74     52.06 o 
  -7   3  18      508.24      498.85     48.84 o 
  -6   3  18        0.34       98.16     37.44 o 
  -5   3  18      875.86      890.67     55.65 o 
  -4   3  18      494.31      475.93     34.95 o 
  -3   3  18      703.39      646.11     40.00 o 
  -2   3  18      699.12      624.75     39.24 o 
  -1   3  18        0.11       20.91     23.49 o 
   0   3  18      714.13      721.77     51.83 o 
   1   3  18       48.61       73.50     32.30 o 
   2   3  18        4.34      -14.15     26.84 o 
   3   3  18     1656.39     1677.59     97.94 o 
   4   3  18       10.88       13.19     82.70 o 
   5   3  18      366.65      448.02     69.41 o 
   6   3  18      227.05      239.12     68.55 o 
 -11   4  18       33.48       86.08    159.42 o 
 -10   4  18       42.35      222.45     74.45 o 
  -9   4  18       51.32       72.56     52.31 o 
  -8   4  18       23.74       25.17     30.53 o 
  -7   4  18      344.30      269.79     44.72 o 
  -6   4  18      862.57      805.90     56.18 o 
  -5   4  18      230.54      248.79     35.78 o 
  -4   4  18        4.02       37.59     43.25 o 
  -3   4  18       69.69      139.09     31.33 o 
  -2   4  18       56.68      122.73     28.50 o 
  -1   4  18     1645.50     1785.50     63.54 o 
   0   4  18       93.04      110.18     37.03 o 
   1   4  18       13.38       12.96     35.07 o 
   2   4  18      627.06      645.78     52.03 o 
   3   4  18        2.05       -4.52     41.95 o 
   4   4  18     1201.42     1219.23     95.18 o 
   5   4  18      214.56      211.98     80.38 o 
   6   4  18      354.87      414.23     76.91 o 
 -10   5  18      113.52       39.92     64.01 o 
  -9   5  18        9.81       71.62     61.71 o 
  -8   5  18       14.60       33.52     42.10 o 
  -7   5  18      167.98      268.98     59.59 o 
  -6   5  18      145.09       83.28     47.27 o 
  -5   5  18      155.00      161.67     54.39 o 
  -4   5  18       46.40       78.24     37.11 o 
  -3   5  18      296.93      311.48     49.41 o 
  -2   5  18      561.52      497.57     63.47 o 
  -1   5  18      114.38      123.83     37.33 o 
   0   5  18      917.05      835.35     68.41 o 
   1   5  18      603.65      583.46     53.56 o 
   2   5  18      227.96      289.37     43.75 o 
   3   5  18       69.26       57.61     34.17 o 
   4   5  18      110.13       91.24     52.73 o 
   5   5  18       82.67      212.26     83.74 o 
  -9   6  18        0.60      141.10     76.40 o 
  -8   6  18        8.47       67.81     53.30 o 
  -7   6  18        1.37       25.60     46.82 o 
  -6   6  18       13.36       51.38     45.53 o 
  -5   6  18       29.47       57.61     56.13 o 
  -4   6  18       34.97       51.88     38.81 o 
  -3   6  18        5.31       27.23     39.48 o 
  -2   6  18        0.21       67.83     42.99 o 
  -1   6  18      105.94       85.92     42.17 o 
   0   6  18      181.23      147.91     52.63 o 
   1   6  18        1.91      -15.10     53.07 o 
   2   6  18        0.42      135.46     56.10 o 
   3   6  18       89.20       77.76     68.41 o 
   4   6  18       11.88       89.07     69.06 o 
  -8   7  18       61.20      121.76     62.45 o 
  -7   7  18      195.23      340.35     77.65 o 
  -6   7  18        2.80       69.48     52.11 o 
  -5   7  18      462.68      591.64     84.66 o 
  -4   7  18      425.32      491.61     74.57 o 
  -3   7  18       56.01       94.42     43.94 o 
  -2   7  18      136.92      158.57     44.25 o 
  -1   7  18      181.03      226.21     59.51 o 
   0   7  18      198.52      233.88     60.59 o 
   1   7  18      122.27      105.79     54.86 o 
   2   7  18       45.98       69.55     84.33 o 
   3   7  18      437.91      435.18     96.42 o 
  -6   8  18      154.03      135.62     65.38 o 
  -5   8  18       33.13       36.80     51.78 o 
  -4   8  18       82.61      109.75     57.65 o 
  -3   8  18      264.19      174.49     65.14 o 
  -2   8  18        2.61       66.29     50.06 o 
  -1   8  18      234.99      220.27     64.30 o 
   0   8  18       78.43      160.21     64.48 o 
   1   8  18       76.42      116.19     83.05 o 
 -11   1  19       93.35      186.64     65.57 o 
 -10   1  19      107.83       52.16     51.14 o 
  -9   1  19        3.08       19.71     52.22 o 
  -8   1  19      557.03      580.69     74.56 o 
  -7   1  19       42.59       33.77     38.52 o 
  -6   1  19       52.30       41.52     27.94 o 
  -5   1  19      242.18      197.46     25.81 o 
  -4   1  19      226.31      224.08     35.72 o 
  -3   1  19      339.83      374.10     33.15 o 
  -2   1  19      666.95      742.68     42.31 o 
  -1   1  19      172.96      216.64     28.08 o 
   0   1  19      431.80      367.85     28.17 o 
   1   1  19      800.26      697.49     62.51 o 
   2   1  19      988.95      977.92     74.58 o 
   3   1  19      222.31      327.90     55.32 o 
   4   1  19        1.68       -7.09     36.43 o 
   5   1  19      551.56      496.34     69.16 o 
   6   1  19      224.99      185.58     61.16 o 
 -11   2  19      162.33      218.54     71.80 o 
 -10   2  19      116.61      212.41     65.69 o 
  -9   2  19      953.38      942.26     84.24 o 
  -8   2  19      288.36      271.47     59.37 o 
  -7   2  19      243.08      296.47     40.63 o 
  -6   2  19      617.74      597.88     48.60 o 
  -5   2  19       15.72       21.57     38.18 o 
  -4   2  19      167.05      164.24     27.73 o 
  -3   2  19      492.39      505.62     38.83 o 
  -2   2  19     1618.99     1579.94     58.76 o 
  -1   2  19     1920.06     1964.73     66.76 o 
   0   2  19        2.43       47.41     41.17 o 
   1   2  19     1350.53     1286.48     64.14 o 
   2   2  19      262.23      278.84     52.77 o 
   3   2  19      327.24      426.23     58.99 o 
   4   2  19      302.91      271.41     59.74 o 
   5   2  19      124.15      234.71     60.16 o 
   6   2  19      270.91      199.32     68.51 o 
 -11   3  19        0.51       70.69     54.99 o 
 -10   3  19        3.68       -8.71     41.59 o 
  -9   3  19       10.86      -10.67     38.35 o 
  -8   3  19      383.18      419.38     56.82 o 
  -7   3  19        3.71       46.78     34.58 o 
  -6   3  19       96.92      110.35     52.13 o 
  -5   3  19      362.21      442.97     51.44 o 
  -4   3  19      136.05      122.22     26.72 o 
  -3   3  19     1468.51     1336.94     55.75 o 
  -2   3  19       75.92      135.90     37.66 o 
  -1   3  19      122.98      117.09     26.17 o 
   0   3  19      185.52      192.84     36.64 o 
   1   3  19       43.29       81.18     31.87 o 
   2   3  19       64.49      136.32     50.73 o 
   3   3  19       45.53      123.61     56.07 o 
   4   3  19       24.16       67.07     48.76 o 
   5   3  19      268.48      242.31     61.97 o 
   6   3  19       18.54      146.59     92.50 o 
 -10   4  19       30.63      -67.00     87.30 o 
  -9   4  19      133.26      113.99     47.79 o 
  -8   4  19      162.39      151.34     51.94 o 
  -7   4  19        8.10      -16.29     32.88 o 
  -6   4  19        5.14       13.47     34.85 o 
  -5   4  19       97.45       89.94     36.23 o 
  -4   4  19       11.51       66.84     29.87 o 
  -3   4  19       16.57       69.16     39.78 o 
  -2   4  19      286.15      266.92     39.96 o 
  -1   4  19       45.08       47.27     24.71 o 
   0   4  19      543.93      542.30     52.76 o 
   1   4  19      120.71      128.68     39.56 o 
   2   4  19       13.00       16.98     40.57 o 
   3   4  19      135.01      155.49     53.30 o 
   4   4  19       83.10      195.59     68.94 o 
   5   4  19        8.51        6.64     49.82 o 
 -10   5  19      113.47      284.80     96.68 o 
  -9   5  19        0.16       93.80     79.88 o 
  -8   5  19      137.90      191.08     55.78 o 
  -7   5  19      109.65       92.75     49.39 o 
  -6   5  19      215.59      195.93     57.01 o 
  -5   5  19      862.24      953.35    117.15 o 
  -4   5  19       16.82       15.15     44.64 o 
  -3   5  19      188.57      280.06     57.11 o 
  -2   5  19      140.19      171.05     54.79 o 
  -1   5  19      351.22      459.10     72.78 o 
   0   5  19       81.04      133.32     47.41 o 
   1   5  19      100.30       78.78     43.90 o 
   2   5  19     1474.33     1403.32     80.30 o 
   3   5  19      216.72      260.51     72.10 o 
   4   5  19       12.00       97.36    109.92 o 
   5   5  19      177.90      163.19     84.20 o 
  -9   6  19       56.52       61.33     67.25 o 
  -8   6  19        6.47       38.93     52.03 o 
  -7   6  19      174.42      230.46     82.93 o 
  -6   6  19      260.21      349.47     64.97 o 
  -5   6  19       44.64       38.45     64.88 o 
  -4   6  19      374.95      591.16    167.16 o 
  -3   6  19       44.67      174.95     42.93 o 
  -2   6  19      326.92      391.89     52.33 o 
  -1   6  19      292.19      335.16     61.89 o 
   0   6  19       64.05       64.09     46.23 o 
   1   6  19      315.69      412.59     67.95 o 
   2   6  19       84.58      131.85     68.40 o 
   3   6  19       36.91       60.45     67.27 o 
   4   6  19      283.05      261.99     93.58 o 
  -7   7  19       24.14      -42.84     52.02 o 
  -6   7  19        4.52       54.07     50.01 o 
  -5   7  19       28.17      115.03     68.08 o 
  -4   7  19       56.19      137.16     55.32 o 
  -3   7  19       37.13       65.88     49.20 o 
  -2   7  19      137.93      155.31     46.53 o 
  -1   7  19        1.20      139.33     67.96 o 
   0   7  19      100.79       57.73     49.67 o 
   1   7  19      152.39      123.00     56.88 o 
   2   7  19        0.53       57.93     59.28 o 
  -5   8  19        2.74        3.07     45.21 o 
  -4   8  19       40.44      107.87     62.08 o 
  -3   8  19       70.84      125.23     60.71 o 
  -2   8  19        1.84       37.79     67.96 o 
  -1   8  19        0.14      -13.91     43.30 o 
   0   8  19        0.04      -61.83     70.72 o 
 -11   0  20       91.98       85.76    121.70 o 
 -10   0  20      336.33      400.18    102.30 o 
  -9   0  20      700.00      617.36    111.72 o 
  -8   0  20        1.27       15.50     57.19 o 
  -7   0  20      644.87      737.37    166.18 o 
  -6   0  20      838.72      825.53    100.77 o 
  -5   0  20     1440.81     1447.94     76.52 o 
  -4   0  20      151.42      224.63     51.10 o 
  -3   0  20      211.12      256.82     44.72 o 
  -2   0  20     2056.11     2100.24     95.64 o 
  -1   0  20       24.20      100.75     31.51 o 
   0   0  20      177.35      152.01     43.18 o 
   1   0  20      933.75      950.13    109.29 o 
   2   0  20      181.57      165.95     66.41 o 
   3   0  20      453.62      766.60    163.15 o 
   4   0  20      276.86      266.77    108.53 o 
   5   0  20      411.37      369.60     94.74 o 
   6   0  20       51.28       26.99     75.96 o 
 -11   1  20      114.77      175.37     67.54 o 
 -10   1  20       56.15      202.51    126.51 o 
  -9   1  20       26.05      -23.25     41.42 o 
  -8   1  20      305.74      358.91     62.36 o 
  -7   1  20       10.31       15.70     33.58 o 
  -6   1  20      699.63      618.17     47.06 o 
  -5   1  20     1202.74     1140.76     48.47 o 
  -4   1  20       52.02      144.88     33.90 o 
  -3   1  20      195.64      267.32     31.80 o 
  -2   1  20        2.17       28.81     26.70 o 
  -1   1  20      115.77      164.21     27.57 o 
   0   1  20      375.74      391.29     39.09 o 
   1   1  20     1078.84      944.47     71.05 o 
   2   1  20      626.40      598.80     69.70 o 
   3   1  20      239.80      306.07     60.52 o 
   4   1  20      239.41      331.97     63.95 o 
   5   1  20       15.84       -5.61     39.54 o 
   6   1  20        1.35       10.05     44.52 o 
 -11   2  20       12.79       19.51     60.87 o 
 -10   2  20       40.47       14.46     55.33 o 
  -9   2  20      344.42      213.41     62.01 o 
  -8   2  20       76.73       84.87     61.08 o 
  -7   2  20        0.02      -14.30     50.87 o 
  -6   2  20        0.60       22.37     31.06 o 
  -5   2  20        1.34       60.41     35.98 o 
  -4   2  20      536.63      579.27     39.37 o 
  -3   2  20      230.55      221.61     32.89 o 
  -2   2  20      387.16      373.88     35.61 o 
  -1   2  20        4.09      -15.04     21.05 o 
   0   2  20        2.95       14.56     23.08 o 
   1   2  20       87.89       24.33     24.92 o 
   2   2  20       78.36       89.80     45.23 o 
   3   2  20        1.13        4.20     32.38 o 
   4   2  20        2.30      105.28     76.00 o 
   5   2  20        0.45       11.84     42.64 o 
   6   2  20       25.90      175.23     79.13 o 
 -10   3  20      198.03      258.44     65.85 o 
  -9   3  20        0.37       47.70     55.16 o 
  -8   3  20      725.84      665.34     70.90 o 
  -7   3  20      196.18      235.21     51.77 o 
  -6   3  20      302.94      350.04     45.82 o 
  -5   3  20       43.29      176.19     50.54 o 
  -4   3  20       18.11       72.25     38.47 o 
  -3   3  20     1202.26     1281.67     55.35 o 
  -2   3  20       49.02      106.84     35.24 o 
  -1   3  20      553.84      586.05     40.70 o 
   0   3  20      370.40      371.82     48.57 o 
   1   3  20      239.19      251.48     37.70 o 
   2   3  20      521.38      524.14     77.14 o 
   3   3  20       82.72      114.70     50.60 o 
   4   3  20      253.03      294.81     59.32 o 
   5   3  20      165.37      193.54     95.63 o 
 -10   4  20       61.78       91.40     77.13 o 
  -9   4  20      118.97       91.63     60.55 o 
  -8   4  20        1.98       26.42     39.18 o 
  -7   4  20      436.06      338.24     64.53 o 
  -6   4  20      145.65      149.58     38.95 o 
  -5   4  20      263.14      272.45     44.95 o 
  -4   4  20      600.72      661.22     54.89 o 
  -3   4  20      168.23      154.34     35.43 o 
  -2   4  20     1885.82     1773.37     67.95 o 
  -1   4  20       66.84      124.95     36.27 o 
   0   4  20      741.65      668.85     65.43 o 
   1   4  20      519.96      554.53     50.48 o 
   2   4  20       29.81      -19.55     40.90 o 
   3   4  20     1087.31      916.79     86.92 o 
   4   4  20      199.82      260.82     62.66 o 
   5   4  20      253.84      251.48     93.48 o 
  -9   5  20       55.27       79.35     67.98 o 
  -8   5  20       38.08       98.41     98.01 o 
  -7   5  20       12.16       37.40     44.24 o 
  -6   5  20      614.76      508.65     73.50 o 
  -5   5  20      140.61       97.50     50.40 o 
  -4   5  20       14.58       65.33     48.70 o 
  -3   5  20       58.69      120.08     35.92 o 
  -2   5  20      135.45       86.70     35.75 o 
  -1   5  20      293.46      273.88     54.28 o 
   0   5  20      239.44      273.37     58.75 o 
   1   5  20      370.93      374.49    123.68 o 
   2   5  20      451.14      355.52     57.60 o 
   3   5  20      165.56      186.52     87.41 o 
   4   5  20       72.10      132.13     77.91 o 
  -8   6  20        2.21       -9.02     48.30 o 
  -7   6  20        5.23        9.88     44.96 o 
  -6   6  20      122.03      105.18     53.12 o 
  -5   6  20        1.58      100.71     55.30 o 
  -4   6  20        0.67       -1.44     33.41 o 
  -3   6  20        8.55       22.23     31.03 o 
  -2   6  20       14.85       27.99     32.56 o 
  -1   6  20       33.99       70.32     84.54 o 
   0   6  20      241.22      184.12     59.67 o 
   1   6  20      171.73      230.92     59.32 o 
   2   6  20        4.32      -25.73     52.51 o 
   3   6  20       39.57      124.42     89.04 o 
  -7   7  20       33.13       54.13     54.33 o 
  -6   7  20      147.31      266.31     64.53 o 
  -5   7  20      126.15      124.10     61.19 o 
  -4   7  20       26.54       91.16     56.63 o 
  -3   7  20      100.00      202.70     76.18 o 
  -2   7  20        0.16       45.90     52.58 o 
  -1   7  20      177.71      248.86     65.19 o 
   0   7  20       19.48       22.32     48.60 o 
   1   7  20      211.15      116.07     73.86 o 
   2   7  20      290.65      188.12     81.54 o 
  -4   8  20       39.10        1.30     49.56 o 
  -3   8  20      238.82      310.21     82.57 o 
  -2   8  20      170.05      205.23     98.02 o 
  -1   8  20      139.32      139.15     75.66 o 
 -11   1  21       35.21       79.50     64.75 o 
 -10   1  21       87.69      185.22     63.15 o 
  -9   1  21       75.10      122.84     57.72 o 
  -8   1  21      133.32       10.70     38.87 o 
  -7   1  21        3.79       29.79     48.37 o 
  -6   1  21      523.58      520.43     47.22 o 
  -5   1  21     1909.23     1826.66     69.49 o 
  -4   1  21      108.74      169.53     31.91 o 
  -3   1  21        5.27       76.93     36.04 o 
  -2   1  21      101.63      189.72     46.37 o 
  -1   1  21      952.82      917.30     54.34 o 
   0   1  21       70.19       38.68     39.46 o 
   1   1  21     1510.93     1417.07     93.27 o 
   2   1  21      672.16      661.50     71.78 o 
   3   1  21       31.91       85.56     51.64 o 
   4   1  21      239.53      271.92     65.96 o 
   5   1  21       32.37      145.89     90.60 o 
 -11   2  21        9.49       -3.30     52.67 o 
 -10   2  21       82.59      147.94     70.70 o 
  -9   2  21        6.89      122.09     62.49 o 
  -8   2  21      195.95      341.42     65.14 o 
  -7   2  21     1173.55     1195.88     92.21 o 
  -6   2  21        0.07       82.20     71.24 o 
  -5   2  21      240.16      283.28     55.80 o 
  -4   2  21      972.47      982.09     50.41 o 
  -3   2  21      572.58      570.59     43.78 o 
  -2   2  21      351.20      370.75     52.27 o 
  -1   2  21       40.04       21.56     20.82 o 
   0   2  21     1428.67     1442.56     68.56 o 
   1   2  21      309.41      245.66     50.80 o 
   2   2  21      316.05      402.91     62.34 o 
   3   2  21      756.89      871.00     88.11 o 
   4   2  21        6.29      151.17    100.56 o 
   5   2  21      313.91      172.87     73.77 o 
 -10   3  21       13.91       15.56     49.43 o 
  -9   3  21      260.77      331.63     66.46 o 
  -8   3  21        8.35      -35.58     79.35 o 
  -7   3  21      121.81      147.33     40.25 o 
  -6   3  21       86.77       28.26     32.62 o 
  -5   3  21       29.89       10.38     29.39 o 
  -4   3  21      478.29      478.78     45.70 o 
  -3   3  21      471.51      445.68     41.41 o 
  -2   3  21        3.68       36.37     36.02 o 
  -1   3  21      201.24      267.34     42.74 o 
   0   3  21      164.47      191.54     52.71 o 
   1   3  21       49.51      160.18     54.08 o 
   2   3  21      327.83      364.50     67.13 o 
   3   3  21       20.02       65.61     48.90 o 
   4   3  21      188.12      214.11     63.76 o 
   5   3  21       64.66       86.64     59.48 o 
 -10   4  21        2.33       48.39    108.61 o 
  -9   4  21        0.17       21.65     47.78 o 
  -8   4  21       19.81      -55.17     55.17 o 
  -7   4  21       23.04       60.99     40.08 o 
  -6   4  21        4.66       58.50     43.37 o 
  -5   4  21       23.77       69.67     34.89 o 
  -4   4  21        0.84       22.91     27.82 o 
  -3   4  21        1.05       54.72     29.33 o 
  -2   4  21      171.23      174.03     33.46 o 
  -1   4  21        6.26       -6.75     28.51 o 
   0   4  21        0.30       50.03     43.22 o 
   1   4  21       36.08       94.31     49.21 o 
   2   4  21       50.29       11.03     57.98 o 
   3   4  21       12.61      119.98     51.08 o 
   4   4  21       73.12       73.54     58.15 o 
  -9   5  21      158.36      139.80     80.63 o 
  -8   5  21       57.73       99.06     66.15 o 
  -7   5  21       63.63       39.89     38.38 o 
  -6   5  21      204.93      182.47     70.31 o 
  -5   5  21        5.82      -34.74     55.23 o 
  -4   5  21      300.08      277.34     56.59 o 
  -3   5  21      351.77      376.90     46.67 o 
  -2   5  21        3.75       81.01     47.37 o 
  -1   5  21       62.13      105.51     47.99 o 
   0   5  21      223.18      340.48     56.85 o 
   1   5  21      357.46      397.47     63.51 o 
   2   5  21       66.40      136.89     84.63 o 
   3   5  21       91.87      361.98    111.71 o 
  -8   6  21       84.18       -8.89     81.13 o 
  -7   6  21      242.21      190.81     71.67 o 
  -6   6  21       37.66       78.95     55.99 o 
  -5   6  21       91.39      203.91     71.74 o 
  -4   6  21       17.22       82.44     49.89 o 
  -3   6  21      306.27      311.60     58.20 o 
  -2   6  21      537.54      520.06     65.70 o 
  -1   6  21      116.95       78.19     65.38 o 
   0   6  21      261.48      331.06     66.72 o 
   1   6  21      172.84      199.35     82.38 o 
   2   6  21      196.85      217.79     89.16 o 
  -6   7  21       50.79      109.99     64.57 o 
  -5   7  21       13.16       24.56     64.58 o 
  -4   7  21        6.02       30.64     55.09 o 
  -3   7  21      151.80      107.24     72.03 o 
  -2   7  21      163.45      186.11     79.50 o 
  -1   7  21      237.07      219.92     65.00 o 
   0   7  21      278.06      131.05     72.99 o 
   1   7  21       10.44       36.18     59.54 o 
 -10   0  22      380.41      427.93    112.68 o 
  -9   0  22       48.59       32.41     56.94 o 
  -8   0  22      138.79      197.73     76.00 o 
  -7   0  22      114.52      229.15     84.04 o 
  -6   0  22      415.07      444.06     78.08 o 
  -5   0  22      349.43      292.82     46.60 o 
  -4   0  22     1614.33     1730.61     95.41 o 
  -3   0  22     1007.52      914.95     75.73 o 
  -2   0  22      561.69      628.63     63.58 o 
  -1   0  22      227.48      160.37     49.76 o 
   0   0  22     1225.13     1423.99    131.56 o 
   1   0  22       24.11      159.22    202.83 o 
   2   0  22      634.16      639.00    117.25 o 
   3   0  22      954.72     1057.71    138.28 o 
   4   0  22        2.90      -69.74    106.75 o 
   5   0  22       13.67       94.55    141.45 o 
 -10   1  22       46.99      116.69     64.97 o 
  -9   1  22       64.21       66.45     51.96 o 
  -8   1  22        5.63      -27.78     52.06 o 
  -7   1  22        1.83       -0.86     36.52 o 
  -6   1  22      139.79      186.24     52.51 o 
  -5   1  22     1010.70     1105.97     65.54 o 
  -4   1  22      369.70      361.42     38.80 o 
  -3   1  22      108.56      102.70     30.07 o 
  -2   1  22      116.86      145.52     31.10 o 
  -1   1  22      920.12     1020.43     61.60 o 
   0   1  22       22.44       50.45     55.32 o 
   1   1  22      137.47      182.00     70.16 o 
   2   1  22       69.13       41.18     57.14 o 
   3   1  22      225.47      361.82     67.31 o 
   4   1  22      181.01      271.75     67.51 o 
   5   1  22       31.86      194.36     64.11 o 
 -10   2  22       13.38       22.12     50.81 o 
  -9   2  22        3.17      120.72     60.73 o 
  -8   2  22        0.66       -5.41     39.03 o 
  -7   2  22        2.12      -13.60     38.90 o 
  -6   2  22      130.70      138.35     39.94 o 
  -5   2  22      588.62      529.67     53.93 o 
  -4   2  22      127.27      138.10     41.48 o 
  -3   2  22       26.53       75.18     34.25 o 
  -2   2  22      169.34      223.60     33.84 o 
  -1   2  22       59.99      141.47     41.16 o 
   0   2  22        2.94       -6.63     21.57 o 
   1   2  22        2.29       68.84     69.65 o 
   2   2  22      141.07      181.35     62.21 o 
   3   2  22       19.14       79.04     64.01 o 
   4   2  22        9.09       21.22     57.28 o 
 -10   3  22       14.34       18.41     59.80 o 
  -9   3  22       95.47       89.05     64.71 o 
  -8   3  22        0.58      134.86     58.41 o 
  -7   3  22      299.89      340.19     62.98 o 
  -6   3  22      151.14      222.59     46.80 o 
  -5   3  22       71.61      123.18     41.11 o 
  -4   3  22      358.01      422.75     41.31 o 
  -3   3  22      190.52      203.43     35.11 o 
  -2   3  22      282.68      293.73     38.16 o 
  -1   3  22      461.81      477.92     51.60 o 
   0   3  22      164.95      157.35     40.02 o 
   1   3  22      238.27      288.07     76.99 o 
   2   3  22      215.55      141.99     48.41 o 
   3   3  22       98.16      151.14     72.16 o 
   4   3  22      307.29      404.48     76.43 o 
  -9   4  22        1.11       39.53     47.77 o 
  -8   4  22      416.23      368.71     90.63 o 
  -7   4  22       67.83      114.76     52.89 o 
  -6   4  22      118.49      135.98     47.00 o 
  -5   4  22      331.84      437.44     50.90 o 
  -4   4  22       42.08      111.71     40.71 o 
  -3   4  22     1159.10     1101.87     60.98 o 
  -2   4  22      409.20      402.21     50.89 o 
  -1   4  22      582.82      575.48     90.34 o 
   0   4  22      298.91      320.76     51.31 o 
   1   4  22      262.26      266.11     62.10 o 
   2   4  22      156.70      368.49     68.93 o 
   3   4  22      187.03      323.00     66.19 o 
  -8   5  22        0.32        0.67     43.46 o 
  -7   5  22      114.05      206.64     67.49 o 
  -6   5  22       36.29      105.09     74.26 o 
  -5   5  22       17.54      124.23     55.58 o 
  -4   5  22      147.21      196.38     72.38 o 
  -3   5  22       31.63       33.65     32.97 o 
  -2   5  22       52.78      101.39     82.70 o 
  -1   5  22        4.83      128.08     74.37 o 
   0   5  22        3.70      130.12     89.52 o 
   1   5  22        2.14       59.71     70.70 o 
   2   5  22        8.58       54.35     60.87 o 
   3   5  22       47.31      207.02    108.55 o 
  -7   6  22       37.88      109.48     65.74 o 
  -6   6  22        9.58       53.18     73.08 o 
  -5   6  22      180.47      311.33    130.82 o 
  -4   6  22        6.52       23.48     55.26 o 
  -3   6  22        7.64       62.81     63.76 o 
  -2   6  22       34.75       89.32     60.09 o 
  -1   6  22      178.26      156.58     60.32 o 
   0   6  22       88.73      195.33     65.99 o 
   1   6  22       27.09       37.01     72.24 o 
  -5   7  22       10.10        0.69     52.04 o 
  -4   7  22       40.99      117.00    147.60 o 
  -3   7  22       11.05        8.35     55.92 o 
  -2   7  22        4.88      104.02     85.80 o 
  -1   7  22       40.00       77.00     69.13 o 
 -10   1  23       87.39       37.76     95.04 o 
  -9   1  23      135.01      163.63     85.00 o 
  -8   1  23       10.04       77.89     68.85 o 
  -7   1  23      413.88      361.34     63.89 o 
  -6   1  23        1.90      103.66    122.48 o 
  -5   1  23      444.26      491.80     52.87 o 
  -4   1  23       36.25       59.61     33.05 o 
  -3   1  23      140.38      263.31     51.45 o 
  -2   1  23      443.74      433.34     43.51 o 
  -1   1  23      316.30      317.98     47.06 o 
   0   1  23      310.04      334.73     58.49 o 
   1   1  23      594.00      503.32     67.63 o 
   2   1  23       60.72      156.13     55.66 o 
   3   1  23       87.11      108.39     70.80 o 
   4   1  23        4.82        3.01     37.52 o 
 -10   2  23      116.37      135.93     68.42 o 
  -9   2  23      119.73       88.94     57.21 o 
  -8   2  23      319.84      392.11     68.47 o 
  -7   2  23       19.70       43.28     47.97 o 
  -6   2  23      277.88      173.62     46.05 o 
  -5   2  23      152.76      223.71     50.78 o 
  -4   2  23      941.86      947.16     55.41 o 
  -3   2  23      827.57      854.00     53.93 o 
  -2   2  23        3.69      110.72     39.37 o 
  -1   2  23      560.48      571.33     54.51 o 
   0   2  23      436.11      447.39     70.93 o 
   1   2  23      131.25      168.28     53.77 o 
   2   2  23      325.23      463.40     72.63 o 
   3   2  23        1.91      160.92     97.23 o 
   4   2  23      128.68      218.96     66.99 o 
  -9   3  23       18.34      145.14     96.03 o 
  -8   3  23       63.69      147.62     55.52 o 
  -7   3  23       81.90       64.00     47.50 o 
  -6   3  23       53.44       79.42     51.31 o 
  -5   3  23       57.25       37.18     34.85 o 
  -4   3  23      331.64      273.62     48.00 o 
  -3   3  23        0.20       36.09     42.14 o 
  -2   3  23      240.88      264.44     44.55 o 
  -1   3  23       21.33      117.46     58.65 o 
   0   3  23      108.95      111.13     53.55 o 
   1   3  23      416.72      467.82     75.35 o 
   2   3  23        6.76       36.88     49.71 o 
   3   3  23       40.14       46.63     67.52 o 
  -9   4  23       10.26       44.48     97.86 o 
  -8   4  23       14.67       12.70     69.92 o 
  -7   4  23        0.06       18.04     43.70 o 
  -6   4  23        0.11       25.25     47.13 o 
  -5   4  23        2.41       52.15     43.79 o 
  -4   4  23       14.72       67.69     58.14 o 
  -3   4  23       22.63       85.08     50.23 o 
  -2   4  23        7.76       -5.59     35.77 o 
  -1   4  23        6.72       39.15     36.35 o 
   0   4  23      128.59       63.92     41.30 o 
   1   4  23        1.00        2.83     42.57 o 
   2   4  23       35.16       66.14     67.58 o 
   3   4  23        1.50      -45.08     66.02 o 
  -8   5  23        0.66       47.57     63.36 o 
  -7   5  23       26.14       23.52     54.71 o 
  -6   5  23       12.40      -30.46     49.12 o 
  -5   5  23      106.50      129.86     82.33 o 
  -4   5  23      174.64      133.94     65.50 o 
  -3   5  23        7.35       -8.01     45.75 o 
  -2   5  23      316.60      320.41     73.75 o 
  -1   5  23       47.79       93.60     52.59 o 
   0   5  23      195.04      306.58     65.01 o 
   1   5  23      183.53      133.89     75.98 o 
   2   5  23        9.28      154.60    103.03 o 
  -6   6  23      101.78       47.74     62.09 o 
  -5   6  23        6.70       21.05     48.29 o 
  -4   6  23       93.93      172.81     92.86 o 
  -3   6  23      347.67      349.53     84.97 o 
  -2   6  23      165.87      154.52    119.96 o 
  -1   6  23      151.87      171.12     62.67 o 
   0   6  23       83.65      123.72     74.50 o 
  -3   7  23       38.70      -31.75     62.10 o 
 -10   0  24       65.68       45.33     73.17 o 
  -9   0  24      440.39      367.12     96.49 o 
  -8   0  24      324.57      450.32    107.92 o 
  -7   0  24      124.06      152.85    132.91 o 
  -6   0  24     1407.97     1264.41    135.54 o 
  -5   0  24       85.91      219.17     79.66 o 
  -4   0  24       35.92       76.64     67.30 o 
  -3   0  24       75.44      167.86     60.66 o 
  -2   0  24      511.40      559.89     68.15 o 
  -1   0  24     1923.70     1779.78    148.59 o 
   0   0  24       29.13        5.69     72.59 o 
   1   0  24      702.65      798.33    138.06 o 
   2   0  24      462.92      465.35    109.64 o 
   3   0  24      143.10      259.85     89.35 o 
 -10   1  24       15.51      140.55     73.88 o 
  -9   1  24        0.11       84.34    133.52 o 
  -8   1  24       73.51       81.74     56.13 o 
  -7   1  24      744.21      673.01     77.47 o 
  -6   1  24       14.52      -19.00     46.15 o 
  -5   1  24       84.54       31.33     34.42 o 
  -4   1  24       59.08       77.48     33.40 o 
  -3   1  24      118.47      123.34     35.82 o 
  -2   1  24       97.70      130.49     39.19 o 
  -1   1  24       62.64       34.28     42.26 o 
   0   1  24      931.90      882.14     79.82 o 
   1   1  24       59.91      184.90     58.73 o 
   2   1  24       64.88      205.48     64.81 o 
   3   1  24      106.11      114.00     60.86 o 
  -9   2  24        0.47        5.84     50.99 o 
  -8   2  24        2.58       82.10     89.22 o 
  -7   2  24       36.74       70.84     72.78 o 
  -6   2  24       18.46       87.47     58.17 o 
  -5   2  24       58.88       70.43     39.75 o 
  -4   2  24       68.05       42.30     37.93 o 
  -3   2  24       35.06        9.26     31.23 o 
  -2   2  24       69.35       15.55     36.71 o 
  -1   2  24        9.99       -5.47     31.59 o 
   0   2  24       21.05       15.49     73.09 o 
   1   2  24       32.77      152.06     79.61 o 
   2   2  24        5.93      107.73     78.57 o 
   3   2  24       31.03      114.43     71.96 o 
  -9   3  24       47.55       92.48     71.11 o 
  -8   3  24      153.59      315.29     68.91 o 
  -7   3  24      189.24      214.79     75.35 o 
  -6   3  24       17.75       81.62     45.46 o 
  -5   3  24      113.75      177.46     44.38 o 
  -4   3  24      270.96      254.89     48.27 o 
  -3   3  24      428.01      429.86     53.60 o 
  -2   3  24      122.79      109.90     42.87 o 
  -1   3  24      136.06      114.06     39.83 o 
   0   3  24      441.23      450.56     69.91 o 
   1   3  24       42.83       53.10     49.49 o 
   2   3  24      121.74      240.20     86.44 o 
   3   3  24      344.94      691.96    222.76 o 
  -8   4  24      117.26      179.03     73.31 o 
  -7   4  24       79.90      152.27     68.35 o 
  -6   4  24       99.27      100.31     51.73 o 
  -5   4  24        0.59      109.38    104.61 o 
  -4   4  24      470.62      419.14     65.93 o 
  -3   4  24      276.53      259.57     69.22 o 
  -2   4  24       92.33      103.85     72.35 o 
  -1   4  24      311.19      497.07     94.86 o 
   0   4  24        1.60       17.37     51.79 o 
   1   4  24      192.15      126.40     66.93 o 
   2   4  24      156.24      163.58     76.61 o 
  -7   5  24        7.93      187.13     94.53 o 
  -6   5  24        1.97       36.47     49.81 o 
  -5   5  24      109.74       81.45     49.82 o 
  -4   5  24       20.25       31.90     43.97 o 
  -3   5  24       44.60      157.77    123.65 o 
  -2   5  24      246.91      128.79     59.02 o 
  -1   5  24       15.11       61.27     47.43 o 
   0   5  24       60.51      -20.56     58.18 o 
   1   5  24       27.62       96.76     83.78 o 
  -5   6  24      175.00      276.86     74.13 o 
  -4   6  24       83.41       72.16     67.80 o 
  -3   6  24       40.09       66.17     65.24 o 
  -2   6  24       11.59        3.91     58.88 o 
  -1   6  24       15.84      149.10    143.40 o 
  -9   1  25       25.82       74.09     60.54 o 
  -8   1  25       47.79      109.84     93.17 o 
  -7   1  25      432.38      436.47     71.21 o 
  -6   1  25      294.27      292.68     61.48 o 
  -5   1  25      939.90      853.19     66.20 o 
  -4   1  25        6.30      105.11     35.89 o 
  -3   1  25      121.50      176.02     45.69 o 
  -2   1  25      152.22      200.81     43.85 o 
  -1   1  25        4.01       -6.12     45.47 o 
   0   1  25      206.58      285.20     67.39 o 
   1   1  25        1.92       94.83     61.63 o 
   2   1  25      292.89      334.07     94.86 o 
  -9   2  25       96.15       56.28     61.96 o 
  -8   2  25       50.49      102.59     82.52 o 
  -7   2  25        4.73       32.77     59.02 o 
  -6   2  25        4.69       49.86     48.74 o 
  -5   2  25      426.82      446.12     58.12 o 
  -4   2  25      568.82      591.28     63.36 o 
  -3   2  25       43.54       28.68     34.11 o 
  -2   2  25      576.95      470.33     68.47 o 
  -1   2  25      549.45      559.82     74.42 o 
   0   2  25       26.05      104.93     53.62 o 
   1   2  25      648.47      640.22     86.95 o 
   2   2  25      137.81      293.47     73.33 o 
  -8   3  25       18.91       51.17     63.31 o 
  -7   3  25       11.58       69.62     57.83 o 
  -6   3  25       33.61      101.49     52.73 o 
  -5   3  25      156.34      156.51     47.92 o 
  -4   3  25       17.30       67.74     41.03 o 
  -3   3  25      315.88      242.17     50.22 o 
  -2   3  25       36.17       40.93     35.32 o 
  -1   3  25        6.82      112.34     85.83 o 
   0   3  25      115.13      225.43     65.98 o 
   1   3  25        0.36      111.57     60.22 o 
   2   3  25       90.65       56.80     60.25 o 
  -7   4  25        0.07       93.94     63.07 o 
  -6   4  25        0.61      -31.58     58.91 o 
  -5   4  25        1.28       72.08     66.26 o 
  -4   4  25       12.00       22.54     53.21 o 
  -3   4  25        7.57       -2.17     41.52 o 
  -2   4  25       10.48       10.82     51.98 o 
  -1   4  25      145.05      128.00     75.29 o 
   0   4  25       28.17      -13.89     53.60 o 
   1   4  25        0.52      105.76     69.97 o 
  -6   5  25       10.84       47.96     59.15 o 
  -5   5  25      125.24       45.75     52.21 o 
  -4   5  25       17.09       -9.45     51.13 o 
  -3   5  25      425.84      467.36     92.62 o 
  -2   5  25      124.56       65.56     61.08 o 
  -1   5  25        8.43       64.69     94.34 o 
   0   5  25       90.80      147.15     82.26 o 
  -9   0  26        6.54       40.21    117.43 o 
  -8   0  26       71.37       80.69     86.80 o 
  -7   0  26     1203.70      879.67    129.58 o 
  -6   0  26      228.90      241.28     87.96 o 
  -5   0  26      928.92      905.44    119.74 o 
  -4   0  26      615.06      468.55     74.95 o 
  -3   0  26        8.96      124.23    175.43 o 
  -2   0  26      800.29      957.33    115.83 o 
  -1   0  26       50.16        2.88     54.54 o 
   0   0  26       29.04      -76.48     79.11 o 
   1   0  26      112.79      186.07     99.28 o 
   2   0  26      114.42       65.91     85.51 o 
  -8   1  26        7.58      -32.66     56.80 o 
  -7   1  26       64.12       21.84     62.39 o 
  -6   1  26      451.98      447.94     86.49 o 
  -5   1  26        0.42      104.58     64.92 o 
  -4   1  26       68.68      137.16     48.56 o 
  -3   1  26       66.21      105.76     43.53 o 
  -2   1  26        7.01       53.33     46.86 o 
  -1   1  26      324.97      379.57     72.95 o 
   0   1  26       13.93      163.29     65.14 o 
   1   1  26       31.64      126.89     62.66 o 
   2   1  26       51.85      212.46     85.08 o 
  -8   2  26       92.33       97.71     74.81 o 
  -7   2  26      133.15      157.91     82.59 o 
  -6   2  26       91.62      199.57     62.37 o 
  -5   2  26        1.53       95.15     54.07 o 
  -4   2  26        9.07        3.50     35.24 o 
  -3   2  26       55.36       57.41     45.23 o 
  -2   2  26       21.98       55.36     46.81 o 
  -1   2  26       26.09       95.34     57.52 o 
   0   2  26        0.90       11.98     48.84 o 
   1   2  26        6.95       22.38     51.45 o 
  -8   3  26        5.21       58.33     88.46 o 
  -7   3  26       11.88      -18.34     59.84 o 
  -6   3  26      137.51       83.02     83.80 o 
  -5   3  26       27.40       68.30     45.64 o 
  -4   3  26      112.15      210.43     75.96 o 
  -3   3  26       46.16       42.26     46.28 o 
  -2   3  26       24.21      130.89    115.56 o 
  -1   3  26      150.97      193.45     75.67 o 
   0   3  26       32.76      -23.36     51.51 o 
   1   3  26       29.26      113.63     72.29 o 
  -6   4  26       23.23       88.20    118.14 o 
  -5   4  26      294.56      243.48     61.12 o 
  -4   4  26       82.57      131.27     67.49 o 
  -3   4  26       25.75       17.06     51.14 o 
  -2   4  26      284.41      175.57    194.29 o 
  -1   4  26       18.05      143.43     74.80 o 
   0   4  26      126.08      261.91     91.89 o 
  -4   5  26       27.64       81.67    100.10 o 
  -3   5  26       23.08       39.38     57.03 o 
  -2   5  26       78.47      -75.17     82.93 o 
  -8   1  27       30.70       89.82     61.94 o 
  -7   1  27       23.15       28.84     74.27 o 
  -6   1  27      439.56      560.89     88.60 o 
  -5   1  27       10.26       32.37     49.28 o 
  -4   1  27      190.03      222.49     57.45 o 
  -3   1  27      127.36      212.56     60.43 o 
  -2   1  27      117.93      192.89     61.98 o 
  -1   1  27      203.72      307.99     80.84 o 
   0   1  27        1.68      -73.30    107.11 o 
   1   1  27      126.89      189.17     83.09 o 
  -7   2  27      132.52      134.33     79.04 o 
  -6   2  27        1.94       91.17     59.91 o 
  -5   2  27      157.59      178.33    116.24 o 
  -4   2  27        0.88       36.97     46.21 o 
  -3   2  27      686.28      603.07     89.47 o 
  -2   2  27       75.65       17.80     44.09 o 
  -1   2  27       54.18      174.99     68.43 o 
   0   2  27      435.23      486.10     82.03 o 
  -6   3  27       13.95       -5.99     66.77 o 
  -5   3  27       35.00     -116.00    132.37 o 
  -4   3  27      128.58       53.55     58.45 o 
  -3   3  27        0.35       41.84     57.75 o 
  -2   3  27      154.28      174.90     92.10 o 
  -1   3  27      148.85      172.05     75.97 o 
  -5   4  27       91.78      207.75     99.17 o 
  -4   4  27        3.18       67.37     77.88 o 
  -3   4  27        2.67       69.97     65.71 o 
  -2   4  27       21.54       74.01    120.98 o 
  -7   0  28        7.53      -43.97     81.45 o 
  -6   0  28      172.38      362.28    208.88 o 
  -5   0  28      196.90      148.97     90.74 o 
  -4   0  28       21.97     -109.95    131.30 o 
  -3   0  28      365.09      477.84    159.42 o 
  -2   0  28      149.86      183.24     90.34 o 
  -1   0  28      198.13      260.53    103.54 o 
  -7   1  28      314.00      253.31     79.40 o 
  -6   1  28       37.71      144.25     88.01 o 
  -5   1  28        8.93      186.05     85.56 o 
  -4   1  28       60.27      172.90    101.14 o 
  -3   1  28       95.39       50.38     62.81 o 
  -2   1  28      160.20      153.36     64.42 o 
  -1   1  28       23.59       54.82     56.13 o 
  -6   2  28       36.93       84.75     66.89 o 
  -5   2  28       55.94      -11.04     59.07 o 
  -4   2  28       19.49      194.92     77.13 o 
  -3   2  28        4.33      139.37    145.18 o 
  -2   2  28        0.80      107.39     72.63 o 
  -1   2  28       13.42      130.10     66.78 o 
  -5   3  28       21.20      173.29    101.36 o 
  -4   3  28      354.53      395.68    116.16 o 
  -3   3  28      213.65      242.41    103.10 o 
  -4   1  29      130.35       74.87     96.24 o 
  -3   1  29       10.89       18.15    119.21 o 
                                                 
